# Supplementary material for: Rational discovery of antimetastatic agents targeting the intrinsically disordered region of MBD2
Source: Sci Adv. 2019 Nov 20;5(11):eaav9810. doi: 10.1126/sciadv.aav9810 (PMC6867884; doi:10.1126/sciadv.aav9810)
Supplement: Original data file S1 [file aav9810_Original_data_file_S1.zip]

Archive with 9 entries (8 files):
- aav9810_Blinded Review Report_seq1_v1_InsungNaPart_PDBfiles-Description_20190411.docx
- __MACOSX/
- __MACOSX/._aav9810_Blinded Review Report_seq1_v1_InsungNaPart_PDBfiles-Description_20190411.docx
- c-Myc-10058-F4.pdb
- __MACOSX/._c-Myc-10058-F4.pdb
- MBD2-ABA.pdb
- __MACOSX/._MBD2-ABA.pdb
- MBD2-APC.pdb
- __MACOSX/._MBD2-APC.pdb
