# Supplementary material for: Rational discovery of antimetastatic agents targeting the intrinsically disordered region of MBD2
Source: Sci Adv. 2019 Nov 20;5(11):eaav9810. doi: 10.1126/sciadv.aav9810 (PMC6867884; doi:10.1126/sciadv.aav9810)
Supplement: Original data file S1 [file aav9810_Original_data_file_S1.zip › c-Myc-10058-F4.pdb]

ATOM      1  C1  POS A   1      36.002  53.258  37.362  1.00  0.00           C  
ATOM      2  C2  POS A   1      35.594  53.800  38.710  1.00  0.00           C  
ATOM      3  C3  POS A   1      35.790  52.893  39.890  1.00  0.00           C  
ATOM      4  C4  POS A   1      34.686  52.440  40.746  1.00  0.00           C  
ATOM      5  O5  POS A   1      33.509  52.683  40.534  1.00  0.00           O  
ATOM      6  N6  POS A   1      35.093  51.737  41.801  1.00  0.00           N  
ATOM      7  C7  POS A   1      36.490  51.630  41.803  1.00  0.00           C  
ATOM      8  S8  POS A   1      37.216  50.959  42.843  1.00  0.00           S  
ATOM      9  S9  POS A   1      37.294  52.454  40.413  1.00  0.00           S  
ATOM     10  C11 POS A   1      36.122  50.843  32.870  1.00  0.00           C  
ATOM     11  C12 POS A   1      37.074  51.918  33.390  1.00  0.00           C  
ATOM     12  C13 POS A   1      36.700  52.376  34.778  1.00  0.00           C  
ATOM     13  C14 POS A   1      36.730  51.484  35.862  1.00  0.00           C  
ATOM     14  C15 POS A   1      36.380  51.918  37.146  1.00  0.00           C  
ATOM     15  C16 POS A   1      35.982  54.141  36.278  1.00  0.00           C  
ATOM     16  C17 POS A   1      36.325  53.707  35.000  1.00  0.00           C  
ATOM     17  H10 POS A   1      34.535  54.133  38.640  1.00  0.00           H  
ATOM     18  H18 POS A   1      36.423  50.547  31.843  1.00  0.00           H  
ATOM     19  H19 POS A   1      36.150  49.941  33.516  1.00  0.00           H  
ATOM     20  H20 POS A   1      35.084  51.237  32.835  1.00  0.00           H  
ATOM     21  H21 POS A   1      38.114  51.525  33.400  1.00  0.00           H  
ATOM     22  H22 POS A   1      37.039  52.770  32.681  1.00  0.00           H  
ATOM     23  H23 POS A   1      37.022  50.452  35.713  1.00  0.00           H  
ATOM     24  H24 POS A   1      36.400  51.206  37.959  1.00  0.00           H  
ATOM     25  H25 POS A   1      35.694  55.170  36.432  1.00  0.00           H  
ATOM     26  H26 POS A   1      36.291  54.409  34.183  1.00  0.00           H  
ATOM     27  H27 POS A   1      34.463  51.343  42.517  1.00  0.00           H  
ATOM     28  N   ILE B 942      17.441  53.720  43.474 -0.30  0.00           N  
ATOM     29  CA  ILE B 942      18.049  52.632  42.724  0.21  0.00           C  
ATOM     30  C   ILE B 942      18.292  53.081  41.313  0.51  0.00           C  
ATOM     31  O   ILE B 942      19.431  53.081  40.878 -0.51  0.00           O  
ATOM     32  CB  ILE B 942      17.163  51.382  42.778 -0.09  0.00           C  
ATOM     33  CG1 ILE B 942      16.937  50.958  44.225 -0.18  0.00           C  
ATOM     34  CG2 ILE B 942      17.817  50.236  42.015 -0.27  0.00           C  
ATOM     35  CD  ILE B 942      15.869  49.883  44.318 -0.27  0.00           C  
ATOM     36  HA  ILE B 942      18.944  52.472  43.141  0.10  0.00           H  
ATOM     37  HB  ILE B 942      16.280  51.612  42.382  0.09  0.00           H  
ATOM     38 HG11 ILE B 942      16.639  51.746  44.742  0.09  0.00           H  
ATOM     39 HG12 ILE B 942      17.783  50.603  44.590  0.09  0.00           H  
ATOM     40 HG21 ILE B 942      17.219  49.436  42.040  0.09  0.00           H  
ATOM     41 HG22 ILE B 942      18.692  50.011  42.438  0.09  0.00           H  
ATOM     42 HG23 ILE B 942      17.966  50.510  41.067  0.09  0.00           H  
ATOM     43  HD1 ILE B 942      15.012  50.238  43.948  0.09  0.00           H  
ATOM     44  HD2 ILE B 942      15.743  49.626  45.274  0.09  0.00           H  
ATOM     45  HD3 ILE B 942      16.158  49.086  43.790  0.09  0.00           H  
ATOM     46  HT1 ILE B 942      17.322  53.454  44.433  0.33  0.00           H  
ATOM     47  HT2 ILE B 942      18.025  54.534  43.434  0.33  0.00           H  
ATOM     48  HT3 ILE B 942      16.544  53.947  43.086  0.33  0.00           H  
ATOM     49  N   LEU B 943      17.252  53.472  40.533 -0.47  0.00           N  
ATOM     50  CA  LEU B 943      17.409  53.906  39.158  0.07  0.00           C  
ATOM     51  C   LEU B 943      18.231  55.160  39.074  0.51  0.00           C  
ATOM     52  O   LEU B 943      19.245  55.164  38.393 -0.51  0.00           O  
ATOM     53  CB  LEU B 943      16.037  54.150  38.540 -0.18  0.00           C  
ATOM     54  CG  LEU B 943      15.239  52.859  38.414 -0.09  0.00           C  
ATOM     55  CD1 LEU B 943      13.824  53.186  37.985 -0.27  0.00           C  
ATOM     56  CD2 LEU B 943      15.869  51.940  37.383 -0.27  0.00           C  
ATOM     57  HN  LEU B 943      16.329  53.428  41.026  0.31  0.00           H  
ATOM     58  HA  LEU B 943      17.878  53.173  38.643  0.09  0.00           H  
ATOM     59  HB1 LEU B 943      16.166  54.511  37.640  0.09  0.00           H  
ATOM     60  HB2 LEU B 943      15.539  54.753  39.129  0.09  0.00           H  
ATOM     61  HG  LEU B 943      15.222  52.399  39.298  0.09  0.00           H  
ATOM     62 HD11 LEU B 943      13.392  53.780  38.665  0.09  0.00           H  
ATOM     63 HD12 LEU B 943      13.292  52.341  37.900  0.09  0.00           H  
ATOM     64 HD13 LEU B 943      13.839  53.656  37.100  0.09  0.00           H  
ATOM     65 HD21 LEU B 943      15.887  52.395  36.492  0.09  0.00           H  
ATOM     66 HD22 LEU B 943      16.804  51.715  37.660  0.09  0.00           H  
ATOM     67 HD23 LEU B 943      15.334  51.097  37.312  0.09  0.00           H  
ATOM     68  N   LYS B 944      17.850  56.268  39.760 -0.47  0.00           N  
ATOM     69  CA  LYS B 944      18.575  57.525  39.734  0.07  0.00           C  
ATOM     70  C   LYS B 944      19.985  57.353  40.224  0.51  0.00           C  
ATOM     71  O   LYS B 944      20.911  57.719  39.517 -0.51  0.00           O  
ATOM     72  CB  LYS B 944      17.852  58.539  40.608 -0.18  0.00           C  
ATOM     73  CG  LYS B 944      16.494  58.876  40.020 -0.18  0.00           C  
ATOM     74  CD  LYS B 944      15.774  59.845  40.933 -0.18  0.00           C  
ATOM     75  CE  LYS B 944      14.410  60.161  40.356  0.21  0.00           C  
ATOM     76  NZ  LYS B 944      13.715  61.083  41.234 -0.30  0.00           N1+
ATOM     77  HN  LYS B 944      16.970  56.120  40.316  0.31  0.00           H  
ATOM     78  HA  LYS B 944      18.596  57.869  38.781  0.09  0.00           H  
ATOM     79  HB1 LYS B 944      18.391  59.362  40.645  0.09  0.00           H  
ATOM     80  HB2 LYS B 944      17.718  58.146  41.501  0.09  0.00           H  
ATOM     81  HG1 LYS B 944      15.957  58.044  39.940  0.09  0.00           H  
ATOM     82  HG2 LYS B 944      16.620  59.298  39.130  0.09  0.00           H  
ATOM     83  HD1 LYS B 944      16.296  60.682  40.992  0.09  0.00           H  
ATOM     84  HD2 LYS B 944      15.655  59.427  41.820  0.09  0.00           H  
ATOM     85  HE1 LYS B 944      13.894  59.309  40.272  0.05  0.00           H  
ATOM     86  HE2 LYS B 944      14.532  60.569  39.453  0.05  0.00           H  
ATOM     87  HZ1 LYS B 944      14.209  61.179  42.105  0.33  0.00           H  
ATOM     88  HZ2 LYS B 944      12.786  60.750  41.429  0.33  0.00           H  
ATOM     89  HZ3 LYS B 944      13.645  61.991  40.804  0.33  0.00           H  
ATOM     90  N   LYS B 945      20.218  56.771  41.428 -0.47  0.00           N  
ATOM     91  CA  LYS B 945      21.542  56.552  41.984  0.07  0.00           C  
ATOM     92  C   LYS B 945      22.405  55.735  41.065  0.51  0.00           C  
ATOM     93  O   LYS B 945      23.517  56.149  40.776 -0.51  0.00           O  
ATOM     94  CB  LYS B 945      21.415  55.876  43.338 -0.18  0.00           C  
ATOM     95  CG  LYS B 945      20.789  56.838  44.331 -0.18  0.00           C  
ATOM     96  CD  LYS B 945      20.830  56.246  45.725 -0.18  0.00           C  
ATOM     97  CE  LYS B 945      20.253  57.229  46.727  0.21  0.00           C  
ATOM     98  NZ  LYS B 945      21.154  58.355  46.900 -0.30  0.00           N1+
ATOM     99  HN  LYS B 945      19.331  56.491  41.922  0.31  0.00           H  
ATOM    100  HA  LYS B 945      21.981  57.453  42.136  0.09  0.00           H  
ATOM    101  HB1 LYS B 945      22.312  55.637  43.656  0.09  0.00           H  
ATOM    102  HB2 LYS B 945      20.827  55.096  43.247  0.09  0.00           H  
ATOM    103  HG1 LYS B 945      19.842  57.003  44.075  0.09  0.00           H  
ATOM    104  HG2 LYS B 945      21.301  57.692  44.325  0.09  0.00           H  
ATOM    105  HD1 LYS B 945      21.771  56.060  45.970  0.09  0.00           H  
ATOM    106  HD2 LYS B 945      20.286  55.420  45.742  0.09  0.00           H  
ATOM    107  HE1 LYS B 945      20.120  56.755  47.598  0.05  0.00           H  
ATOM    108  HE2 LYS B 945      19.366  57.546  46.386  0.05  0.00           H  
ATOM    109  HZ1 LYS B 945      22.059  58.035  47.199  0.33  0.00           H  
ATOM    110  HZ2 LYS B 945      20.792  58.989  47.593  0.33  0.00           H  
ATOM    111  HZ3 LYS B 945      21.261  58.853  46.033  0.33  0.00           H  
ATOM    112  N   ALA B 946      21.931  54.584  40.519 -0.47  0.00           N  
ATOM    113  CA  ALA B 946      22.679  53.765  39.582  0.07  0.00           C  
ATOM    114  C   ALA B 946      23.144  54.562  38.398  0.51  0.00           C  
ATOM    115  O   ALA B 946      24.325  54.537  38.094 -0.51  0.00           O  
ATOM    116  CB  ALA B 946      21.804  52.620  39.113 -0.27  0.00           C  
ATOM    117  HN  ALA B 946      20.961  54.347  40.848  0.31  0.00           H  
ATOM    118  HA  ALA B 946      23.486  53.383  40.060  0.09  0.00           H  
ATOM    119  HB1 ALA B 946      21.720  51.939  39.842  0.09  0.00           H  
ATOM    120  HB2 ALA B 946      22.212  52.192  38.306  0.09  0.00           H  
ATOM    121  HB3 ALA B 946      20.894  52.964  38.878  0.09  0.00           H  
ATOM    122  N   THR B 947      22.268  55.347  37.715 -0.47  0.00           N  
ATOM    123  CA  THR B 947      22.640  56.198  36.597  0.07  0.00           C  
ATOM    124  C   THR B 947      23.758  57.132  36.987  0.51  0.00           C  
ATOM    125  O   THR B 947      24.776  57.151  36.314 -0.51  0.00           O  
ATOM    126  CB  THR B 947      21.410  56.977  36.127  0.14  0.00           C  
ATOM    127  CG2 THR B 947      21.735  57.832  34.914 -0.27  0.00           C  
ATOM    128  OG1 THR B 947      20.389  56.090  35.785 -0.66  0.00           O  
ATOM    129  HN  THR B 947      21.285  55.274  38.082  0.31  0.00           H  
ATOM    130  HA  THR B 947      22.959  55.611  35.842  0.09  0.00           H  
ATOM    131  HB  THR B 947      21.089  57.573  36.900  0.09  0.00           H  
ATOM    132  HG1 THR B 947      19.939  55.710  36.608  0.43  0.00           H  
ATOM    133 HG21 THR B 947      22.540  58.401  35.103  0.09  0.00           H  
ATOM    134 HG22 THR B 947      20.957  58.428  34.699  0.09  0.00           H  
ATOM    135 HG23 THR B 947      21.927  57.245  34.124  0.09  0.00           H  
ATOM    136  N   ALA B 948      23.656  57.888  38.111 -0.47  0.00           N  
ATOM    137  CA  ALA B 948      24.705  58.765  38.599  0.07  0.00           C  
ATOM    138  C   ALA B 948      26.006  58.027  38.763  0.51  0.00           C  
ATOM    139  O   ALA B 948      27.017  58.477  38.247 -0.51  0.00           O  
ATOM    140  CB  ALA B 948      24.269  59.344  39.931 -0.27  0.00           C  
ATOM    141  HN  ALA B 948      22.730  57.772  38.596  0.31  0.00           H  
ATOM    142  HA  ALA B 948      24.836  59.516  37.933  0.09  0.00           H  
ATOM    143  HB1 ALA B 948      24.979  59.957  40.280  0.09  0.00           H  
ATOM    144  HB2 ALA B 948      24.120  58.604  40.587  0.09  0.00           H  
ATOM    145  HB3 ALA B 948      23.419  59.858  39.813  0.09  0.00           H  
ATOM    146  N   TYR B 949      26.032  56.837  39.418 -0.47  0.00           N  
ATOM    147  CA  TYR B 949      27.212  56.008  39.566  0.07  0.00           C  
ATOM    148  C   TYR B 949      27.821  55.678  38.227  0.51  0.00           C  
ATOM    149  O   TYR B 949      29.006  55.893  38.043 -0.51  0.00           O  
ATOM    150  CB  TYR B 949      26.808  54.736  40.303 -0.18  0.00           C  
ATOM    151  CG  TYR B 949      27.991  53.939  40.746  0.00  0.00           C  
ATOM    152  CD1 TYR B 949      28.901  54.470  41.670 -0.11 50.00           C  
ATOM    153  CD2 TYR B 949      28.173  52.642  40.255 -0.11 50.00           C  
ATOM    154  CE1 TYR B 949      29.990  53.705  42.097 -0.11 50.00           C  
ATOM    155  CE2 TYR B 949      29.264  51.878  40.683 -0.11 50.00           C  
ATOM    156  CZ  TYR B 949      30.170  52.408  41.605  0.11  0.00           C  
ATOM    157  OH  TYR B 949      31.210  51.670  42.025 -0.54  0.00           O  
ATOM    158  HN  TYR B 949      25.089  56.573  39.813  0.31  0.00           H  
ATOM    159  HA  TYR B 949      27.894  56.521  40.108  0.09  0.00           H  
ATOM    160  HB1 TYR B 949      26.262  54.181  39.688  0.09  0.00           H  
ATOM    161  HB2 TYR B 949      26.280  54.995  41.103  0.09  0.00           H  
ATOM    162  HD1 TYR B 949      28.775  55.388  42.021  0.11 50.00           H  
ATOM    163  HD2 TYR B 949      27.531  52.263  39.606  0.11 50.00           H  
ATOM    164  HE1 TYR B 949      30.642  54.083  42.755  0.11 50.00           H  
ATOM    165  HE2 TYR B 949      29.397  50.953  40.330  0.11 50.00           H  
ATOM    166  HH  TYR B 949      32.044  52.228  42.042  0.43  0.00           H  
ATOM    167  N   ILE B 950      27.043  55.200  37.222 -0.47  0.00           N  
ATOM    168  CA  ILE B 950      27.531  54.912  35.883  0.07  0.00           C  
ATOM    169  C   ILE B 950      28.194  56.129  35.285  0.51  0.00           C  
ATOM    170  O   ILE B 950      29.330  56.034  34.851 -0.51  0.00           O  
ATOM    171  CB  ILE B 950      26.363  54.436  35.010 -0.09  0.00           C  
ATOM    172  CG1 ILE B 950      25.715  53.200  35.623 -0.18  0.00           C  
ATOM    173  CG2 ILE B 950      26.846  54.100  33.604 -0.27  0.00           C  
ATOM    174  CD  ILE B 950      24.384  52.902  34.959 -0.27  0.00           C  
ATOM    175  HN  ILE B 950      26.042  55.059  37.513  0.31  0.00           H  
ATOM    176  HA  ILE B 950      28.245  54.212  35.988  0.09  0.00           H  
ATOM    177  HB  ILE B 950      25.683  55.161  34.983  0.09  0.00           H  
ATOM    178 HG11 ILE B 950      25.560  53.368  36.584  0.09  0.00           H  
ATOM    179 HG12 ILE B 950      26.317  52.428  35.497  0.09  0.00           H  
ATOM    180 HG21 ILE B 950      27.269  54.911  33.206  0.09  0.00           H  
ATOM    181 HG22 ILE B 950      26.063  53.817  33.053  0.09  0.00           H  
ATOM    182 HG23 ILE B 950      27.511  53.358  33.659  0.09  0.00           H  
ATOM    183  HD1 ILE B 950      23.773  53.682  35.082  0.09  0.00           H  
ATOM    184  HD2 ILE B 950      23.981  52.090  35.377  0.09  0.00           H  
ATOM    185  HD3 ILE B 950      24.530  52.740  33.984  0.09  0.00           H  
ATOM    186  N   LEU B 951      27.547  57.323  35.275 -0.47  0.00           N  
ATOM    187  CA  LEU B 951      28.112  58.555  34.754  0.07  0.00           C  
ATOM    188  C   LEU B 951      29.424  58.890  35.407  0.51  0.00           C  
ATOM    189  O   LEU B 951      30.399  59.089  34.700 -0.51  0.00           O  
ATOM    190  CB  LEU B 951      27.120  59.690  34.962 -0.18  0.00           C  
ATOM    191  CG  LEU B 951      26.148  59.812  33.794 -0.09  0.00           C  
ATOM    192  CD1 LEU B 951      25.230  58.609  33.691 -0.27  0.00           C  
ATOM    193  CD2 LEU B 951      25.307  61.058  33.977 -0.27  0.00           C  
ATOM    194  HN  LEU B 951      26.579  57.264  35.690  0.31  0.00           H  
ATOM    195  HA  LEU B 951      28.264  58.440  33.759  0.09  0.00           H  
ATOM    196  HB1 LEU B 951      27.621  60.529  35.022  0.09  0.00           H  
ATOM    197  HB2 LEU B 951      26.596  59.498  35.767  0.09  0.00           H  
ATOM    198  HG  LEU B 951      26.674  59.905  32.940  0.09  0.00           H  
ATOM    199 HD11 LEU B 951      25.775  57.780  33.556  0.09  0.00           H  
ATOM    200 HD12 LEU B 951      24.608  58.726  32.916  0.09  0.00           H  
ATOM    201 HD13 LEU B 951      24.696  58.520  34.533  0.09  0.00           H  
ATOM    202 HD21 LEU B 951      24.793  60.998  34.834  0.09  0.00           H  
ATOM    203 HD22 LEU B 951      25.899  61.865  34.004  0.09  0.00           H  
ATOM    204 HD23 LEU B 951      24.664  61.147  33.214  0.09  0.00           H  
ATOM    205  N   SER B 952      29.533  58.931  36.762 -0.47  0.00           N  
ATOM    206  CA  SER B 952      30.782  59.197  37.455  0.07  0.00           C  
ATOM    207  C   SER B 952      31.867  58.235  37.044  0.51  0.00           C  
ATOM    208  O   SER B 952      32.957  58.676  36.720 -0.51  0.00           O  
ATOM    209  CB  SER B 952      30.568  59.214  38.965  0.05  0.00           C  
ATOM    210  OG  SER B 952      30.159  57.967  39.438 -0.66  0.00           O  
ATOM    211  HN  SER B 952      28.625  58.752  37.253  0.31  0.00           H  
ATOM    212  HA  SER B 952      31.081  60.133  37.210  0.09  0.00           H  
ATOM    213  HB1 SER B 952      29.868  59.897  39.178  0.09  0.00           H  
ATOM    214  HB2 SER B 952      31.428  59.472  39.405  0.09  0.00           H  
ATOM    215  HG1 SER B 952      29.773  57.424  38.689  0.43  0.00           H  
ATOM    216  N   VAL B 953      31.598  56.908  36.936 -0.47  0.00           N  
ATOM    217  CA  VAL B 953      32.538  55.919  36.432  0.07  0.00           C  
ATOM    218  C   VAL B 953      33.010  56.293  35.045  0.51  0.00           C  
ATOM    219  O   VAL B 953      34.207  56.377  34.825 -0.51  0.00           O  
ATOM    220  CB  VAL B 953      31.864  54.540  36.438 -0.09  0.00           C  
ATOM    221  CG1 VAL B 953      32.773  53.463  35.872 -0.27  0.00           C  
ATOM    222  CG2 VAL B 953      31.489  54.139  37.854 -0.27  0.00           C  
ATOM    223  HN  VAL B 953      30.625  56.663  37.258  0.31  0.00           H  
ATOM    224  HA  VAL B 953      33.338  55.908  37.044  0.09  0.00           H  
ATOM    225  HB  VAL B 953      31.063  54.590  35.840  0.09  0.00           H  
ATOM    226 HG11 VAL B 953      33.190  52.947  36.621  0.09  0.00           H  
ATOM    227 HG12 VAL B 953      32.240  52.842  35.298  0.09  0.00           H  
ATOM    228 HG13 VAL B 953      33.494  53.887  35.322  0.09  0.00           H  
ATOM    229 HG21 VAL B 953      30.725  54.704  38.167  0.09  0.00           H  
ATOM    230 HG22 VAL B 953      32.276  54.276  38.457  0.09  0.00           H  
ATOM    231 HG23 VAL B 953      31.222  53.175  37.865  0.09  0.00           H  
ATOM    232  N   GLN B 954      32.112  56.577  34.068 -0.47  0.00           N  
ATOM    233  CA  GLN B 954      32.477  56.973  32.718  0.07  0.00           C  
ATOM    234  C   GLN B 954      33.401  58.163  32.723  0.51  0.00           C  
ATOM    235  O   GLN B 954      34.468  58.093  32.133 -0.51  0.00           O  
ATOM    236  CB  GLN B 954      31.213  57.290  31.933 -0.18  0.00           C  
ATOM    237  CG  GLN B 954      30.381  56.030  31.750 -0.18  0.00           C  
ATOM    238  CD  GLN B 954      29.068  56.349  31.116  0.55  0.00           C  
ATOM    239  NE2 GLN B 954      28.205  57.171  31.740 -0.62  0.00           N  
ATOM    240  OE1 GLN B 954      28.787  55.888  30.022 -0.55  0.00           O  
ATOM    241  HN  GLN B 954      31.115  56.481  34.390  0.31  0.00           H  
ATOM    242  HA  GLN B 954      32.964  56.199  32.289  0.09  0.00           H  
ATOM    243  HB1 GLN B 954      31.461  57.629  31.040  0.09  0.00           H  
ATOM    244  HB2 GLN B 954      30.674  57.946  32.436  0.09  0.00           H  
ATOM    245  HG1 GLN B 954      30.225  55.623  32.644  0.09  0.00           H  
ATOM    246  HG2 GLN B 954      30.885  55.402  31.166  0.09  0.00           H  
ATOM    247 HE21 GLN B 954      27.327  57.416  31.342  0.32  0.00           H  
ATOM    248 HE22 GLN B 954      28.526  57.520  32.655  0.30  0.00           H  
ATOM    249  N   ALA B 955      33.077  59.271  33.439 -0.47  0.00           N  
ATOM    250  CA  ALA B 955      33.939  60.429  33.586  0.07  0.00           C  
ATOM    251  C   ALA B 955      35.267  60.047  34.184  0.51  0.00           C  
ATOM    252  O   ALA B 955      36.297  60.428  33.650 -0.51  0.00           O  
ATOM    253  CB  ALA B 955      33.245  61.427  34.492 -0.27  0.00           C  
ATOM    254  HN  ALA B 955      32.123  59.204  33.882  0.31  0.00           H  
ATOM    255  HA  ALA B 955      34.097  60.833  32.672  0.09  0.00           H  
ATOM    256  HB1 ALA B 955      32.504  60.973  34.988  0.09  0.00           H  
ATOM    257  HB2 ALA B 955      32.867  62.174  33.943  0.09  0.00           H  
ATOM    258  HB3 ALA B 955      33.903  61.800  35.149  0.09  0.00           H  
ATOM    259  N   GLU B 956      35.309  59.245  35.277 -0.47  0.00           N  
ATOM    260  CA  GLU B 956      36.521  58.774  35.921  0.07  0.00           C  
ATOM    261  C   GLU B 956      37.446  58.093  34.943  0.51  0.00           C  
ATOM    262  O   GLU B 956      38.631  58.388  34.951 -0.51  0.00           O  
ATOM    263  CB  GLU B 956      36.120  57.850  37.060 -0.18  0.00           C  
ATOM    264  CG  GLU B 956      37.298  57.551  37.970 -0.28  0.00           C  
ATOM    265  CD  GLU B 956      36.842  57.507  39.391  0.62  0.00           C  
ATOM    266  OE1 GLU B 956      35.908  56.619  39.781 -0.76  0.00           O  
ATOM    267  OE2 GLU B 956      37.318  58.282  40.205 -0.76  0.00           O1-
ATOM    268  HN  GLU B 956      34.340  58.989  35.625  0.31  0.00           H  
ATOM    269  HA  GLU B 956      37.000  59.555  36.354  0.09  0.00           H  
ATOM    270  HB1 GLU B 956      35.821  57.007  36.675  0.09  0.00           H  
ATOM    271  HB2 GLU B 956      35.442  58.303  37.593  0.09  0.00           H  
ATOM    272  HG1 GLU B 956      37.945  58.273  37.878  0.09  0.00           H  
ATOM    273  HG2 GLU B 956      37.649  56.674  37.733  0.09  0.00           H  
ATOM    274  N   GLU B 957      36.951  57.247  34.000 -0.47  0.00           N  
ATOM    275  CA  GLU B 957      37.751  56.642  32.950  0.07  0.00           C  
ATOM    276  C   GLU B 957      38.490  57.692  32.166  0.51  0.00           C  
ATOM    277  O   GLU B 957      39.695  57.586  32.013 -0.51  0.00           O  
ATOM    278  CB  GLU B 957      36.833  55.861  32.019 -0.18  0.00           C  
ATOM    279  CG  GLU B 957      37.642  55.065  31.004 -0.28  0.00           C  
ATOM    280  CD  GLU B 957      36.739  54.392  30.024  0.62  0.00           C  
ATOM    281  OE1 GLU B 957      36.014  55.056  29.300 -0.76  0.00           O  
ATOM    282  OE2 GLU B 957      36.747  53.051  29.917 -0.76  0.00           O1-
ATOM    283  HN  GLU B 957      35.919  57.075  34.110  0.31  0.00           H  
ATOM    284  HA  GLU B 957      38.409  55.994  33.359  0.09  0.00           H  
ATOM    285  HB1 GLU B 957      36.288  56.497  31.528  0.09  0.00           H  
ATOM    286  HB2 GLU B 957      36.327  55.228  32.554  0.09  0.00           H  
ATOM    287  HG1 GLU B 957      38.139  54.377  31.487  0.09  0.00           H  
ATOM    288  HG2 GLU B 957      38.214  55.689  30.519  0.09  0.00           H  
ATOM    289  N   GLN B 958      37.820  58.767  31.679 -0.47  0.00           N  
ATOM    290  CA  GLN B 958      38.439  59.855  30.943  0.07  0.00           C  
ATOM    291  C   GLN B 958      39.580  60.456  31.717  0.51  0.00           C  
ATOM    292  O   GLN B 958      40.667  60.587  31.175 -0.51  0.00           O  
ATOM    293  CB  GLN B 958      37.391  60.923  30.643 -0.18  0.00           C  
ATOM    294  CG  GLN B 958      36.213  60.360  29.850 -0.18  0.00           C  
ATOM    295  CD  GLN B 958      36.629  59.887  28.493  0.55  0.00           C  
ATOM    296  NE2 GLN B 958      36.485  58.590  28.162 -0.62  0.00           N  
ATOM    297  OE1 GLN B 958      37.088  60.675  27.682 -0.55  0.00           O  
ATOM    298  HN  GLN B 958      36.787  58.731  31.891  0.31  0.00           H  
ATOM    299  HA  GLN B 958      38.807  59.477  30.082  0.09  0.00           H  
ATOM    300  HB1 GLN B 958      37.808  61.645  30.103  0.09  0.00           H  
ATOM    301  HB2 GLN B 958      37.041  61.284  31.500  0.09  0.00           H  
ATOM    302  HG1 GLN B 958      35.528  61.080  29.754  0.09  0.00           H  
ATOM    303  HG2 GLN B 958      35.828  59.594  30.363  0.09  0.00           H  
ATOM    304 HE21 GLN B 958      36.739  58.242  27.266  0.32  0.00           H  
ATOM    305 HE22 GLN B 958      36.095  57.996  28.909  0.30  0.00           H  
ATOM    306  N   LYS B 959      39.422  60.770  33.029 -0.47  0.00           N  
ATOM    307  CA  LYS B 959      40.494  61.250  33.877  0.07  0.00           C  
ATOM    308  C   LYS B 959      41.639  60.267  33.904  0.51  0.00           C  
ATOM    309  O   LYS B 959      42.768  60.654  33.646 -0.51  0.00           O  
ATOM    310  CB  LYS B 959      39.941  61.443  35.282 -0.18  0.00           C  
ATOM    311  CG  LYS B 959      40.957  62.145  36.170 -0.18  0.00           C  
ATOM    312  CD  LYS B 959      40.635  61.902  37.636 -0.18  0.00           C  
ATOM    313  CE  LYS B 959      40.997  60.481  38.044  0.21  0.00           C  
ATOM    314  NZ  LYS B 959      42.441  60.314  38.050 -0.30  0.00           N1+
ATOM    315  HN  LYS B 959      38.436  60.630  33.365  0.31  0.00           H  
ATOM    316  HA  LYS B 959      40.829  62.131  33.516  0.09  0.00           H  
ATOM    317  HB1 LYS B 959      39.747  60.557  35.669  0.09  0.00           H  
ATOM    318  HB2 LYS B 959      39.133  62.005  35.228  0.09  0.00           H  
ATOM    319  HG1 LYS B 959      40.928  63.123  35.990  0.09  0.00           H  
ATOM    320  HG2 LYS B 959      41.865  61.785  35.975  0.09  0.00           H  
ATOM    321  HD1 LYS B 959      39.662  62.034  37.779  0.09  0.00           H  
ATOM    322  HD2 LYS B 959      41.161  62.535  38.191  0.09  0.00           H  
ATOM    323  HE1 LYS B 959      40.578  59.848  37.392  0.05  0.00           H  
ATOM    324  HE2 LYS B 959      40.625  60.311  38.958  0.05  0.00           H  
ATOM    325  HZ1 LYS B 959      42.895  61.208  38.129  0.33  0.00           H  
ATOM    326  HZ2 LYS B 959      42.744  59.874  37.199  0.33  0.00           H  
ATOM    327  HZ3 LYS B 959      42.723  59.740  38.826  0.33  0.00           H  
ATOM    328  N   LEU B 960      41.404  58.960  34.191 -0.47  0.00           N  
ATOM    329  CA  LEU B 960      42.429  57.934  34.255  0.07  0.00           C  
ATOM    330  C   LEU B 960      43.210  57.833  32.974  0.51  0.00           C  
ATOM    331  O   LEU B 960      44.426  57.938  33.014 -0.51  0.00           O  
ATOM    332  CB  LEU B 960      41.778  56.591  34.567 -0.18  0.00           C  
ATOM    333  CG  LEU B 960      41.135  56.581  35.947 -0.09  0.00           C  
ATOM    334  CD1 LEU B 960      40.311  55.320  36.107 -0.27  0.00           C  
ATOM    335  CD2 LEU B 960      42.197  56.624  37.029 -0.27  0.00           C  
ATOM    336  HN  LEU B 960      40.382  58.763  34.366  0.31  0.00           H  
ATOM    337  HA  LEU B 960      43.068  58.167  35.007  0.09  0.00           H  
ATOM    338  HB1 LEU B 960      42.473  55.903  34.555  0.09  0.00           H  
ATOM    339  HB2 LEU B 960      41.072  56.434  33.906  0.09  0.00           H  
ATOM    340  HG  LEU B 960      40.546  57.378  36.038  0.09  0.00           H  
ATOM    341 HD11 LEU B 960      39.596  55.293  35.406  0.09  0.00           H  
ATOM    342 HD12 LEU B 960      39.885  55.308  37.013  0.09  0.00           H  
ATOM    343 HD13 LEU B 960      40.900  54.516  36.008  0.09  0.00           H  
ATOM    344 HD21 LEU B 960      42.796  55.826  36.946  0.09  0.00           H  
ATOM    345 HD22 LEU B 960      42.743  57.458  36.934  0.09  0.00           H  
ATOM    346 HD23 LEU B 960      41.761  56.616  37.930  0.09  0.00           H  
ATOM    347  N   ILE B 961      42.570  57.648  31.789 -0.47  0.00           N  
ATOM    348  CA  ILE B 961      43.250  57.563  30.508  0.07  0.00           C  
ATOM    349  C   ILE B 961      44.103  58.782  30.248  0.51  0.00           C  
ATOM    350  O   ILE B 961      45.270  58.631  29.922 -0.51  0.00           O  
ATOM    351  CB  ILE B 961      42.241  57.270  29.385 -0.09  0.00           C  
ATOM    352  CG1 ILE B 961      42.930  56.975  28.059 -0.18  0.00           C  
ATOM    353  CG2 ILE B 961      41.235  58.391  29.192 -0.27  0.00           C  
ATOM    354  CD  ILE B 961      43.737  55.693  28.142 -0.27  0.00           C  
ATOM    355  HN  ILE B 961      41.528  57.571  31.895  0.31  0.00           H  
ATOM    356  HA  ILE B 961      43.879  56.776  30.574  0.09  0.00           H  
ATOM    357  HB  ILE B 961      41.715  56.460  29.650  0.09  0.00           H  
ATOM    358 HG11 ILE B 961      43.541  57.721  27.847  0.09  0.00           H  
ATOM    359 HG12 ILE B 961      42.244  56.879  27.357  0.09  0.00           H  
ATOM    360 HG21 ILE B 961      40.786  58.580  30.064  0.09  0.00           H  
ATOM    361 HG22 ILE B 961      40.557  58.107  28.516  0.09  0.00           H  
ATOM    362 HG23 ILE B 961      41.714  59.207  28.872  0.09  0.00           H  
ATOM    363  HD1 ILE B 961      44.431  55.786  28.852  0.09  0.00           H  
ATOM    364  HD2 ILE B 961      44.176  55.524  27.262  0.09  0.00           H  
ATOM    365  HD3 ILE B 961      43.127  54.934  28.364  0.09  0.00           H  
ATOM    366  N   SER B 962      43.599  60.026  30.459 -0.47  0.00           N  
ATOM    367  CA  SER B 962      44.368  61.249  30.322  0.07  0.00           C  
ATOM    368  C   SER B 962      45.601  61.210  31.189  0.51  0.00           C  
ATOM    369  O   SER B 962      46.692  61.424  30.685 -0.51  0.00           O  
ATOM    370  CB  SER B 962      43.482  62.421  30.713  0.05  0.00           C  
ATOM    371  OG  SER B 962      44.134  63.628  30.455 -0.66  0.00           O  
ATOM    372  HN  SER B 962      42.583  60.011  30.734  0.31  0.00           H  
ATOM    373  HA  SER B 962      44.662  61.327  29.360  0.09  0.00           H  
ATOM    374  HB1 SER B 962      43.277  62.355  31.685  0.09  0.00           H  
ATOM    375  HB2 SER B 962      42.641  62.376  30.181  0.09  0.00           H  
ATOM    376  HG1 SER B 962      45.127  63.491  30.462  0.43  0.00           H  
ATOM    377  N   GLU B 963      45.496  60.875  32.500 -0.47  0.00           N  
ATOM    378  CA  GLU B 963      46.621  60.737  33.403  0.07  0.00           C  
ATOM    379  C   GLU B 963      47.623  59.745  32.872  0.51  0.00           C  
ATOM    380  O   GLU B 963      48.793  60.078  32.773 -0.51  0.00           O  
ATOM    381  CB  GLU B 963      46.091  60.291  34.759 -0.18  0.00           C  
ATOM    382  CG  GLU B 963      47.180  60.347  35.817 -0.28  0.00           C  
ATOM    383  CD  GLU B 963      46.641  59.889  37.130  0.62  0.00           C  
ATOM    384  OE1 GLU B 963      46.172  58.634  37.270 -0.76  0.00           O  
ATOM    385  OE2 GLU B 963      46.638  60.650  38.083 -0.76  0.00           O1-
ATOM    386  HN  GLU B 963      44.495  60.722  32.799  0.31  0.00           H  
ATOM    387  HA  GLU B 963      47.065  61.636  33.530  0.09  0.00           H  
ATOM    388  HB1 GLU B 963      45.800  59.366  34.680  0.09  0.00           H  
ATOM    389  HB2 GLU B 963      45.387  60.907  35.026  0.09  0.00           H  
ATOM    390  HG1 GLU B 963      47.467  61.274  35.908  0.09  0.00           H  
ATOM    391  HG2 GLU B 963      47.893  59.740  35.548  0.09  0.00           H  
ATOM    392  N   GLU B 964      47.215  58.518  32.458 -0.47  0.00           N  
ATOM    393  CA  GLU B 964      48.087  57.508  31.890  0.07  0.00           C  
ATOM    394  C   GLU B 964      48.855  58.048  30.712  0.51  0.00           C  
ATOM    395  O   GLU B 964      50.069  57.925  30.687 -0.51  0.00           O  
ATOM    396  CB  GLU B 964      47.235  56.317  31.477 -0.18  0.00           C  
ATOM    397  CG  GLU B 964      48.109  55.123  31.117 -0.28  0.00           C  
ATOM    398  CD  GLU B 964      47.310  53.922  30.704  0.62  0.00           C  
ATOM    399  OE1 GLU B 964      47.950  52.788  30.364 -0.76  0.00           O  
ATOM    400  OE2 GLU B 964      46.089  53.957  30.676 -0.76  0.00           O1-
ATOM    401  HN  GLU B 964      46.177  58.371  32.596  0.31  0.00           H  
ATOM    402  HA  GLU B 964      48.732  57.181  32.597  0.09  0.00           H  
ATOM    403  HB1 GLU B 964      46.731  56.564  30.684  0.09  0.00           H  
ATOM    404  HB2 GLU B 964      46.684  56.061  32.237  0.09  0.00           H  
ATOM    405  HG1 GLU B 964      48.636  54.880  31.912  0.09  0.00           H  
ATOM    406  HG2 GLU B 964      48.681  55.384  30.360  0.09  0.00           H  
ATOM    407  N   ASP B 965      48.207  58.717  29.724 -0.47  0.00           N  
ATOM    408  CA  ASP B 965      48.862  59.335  28.586  0.07  0.00           C  
ATOM    409  C   ASP B 965      49.938  60.290  29.038  0.51  0.00           C  
ATOM    410  O   ASP B 965      51.070  60.169  28.595 -0.51  0.00           O  
ATOM    411  CB  ASP B 965      47.803  60.063  27.766 -0.28  0.00           C  
ATOM    412  CG  ASP B 965      48.352  60.561  26.468  0.62  0.00           C  
ATOM    413  OD1 ASP B 965      48.836  59.694  25.559 -0.76  0.00           O  
ATOM    414  OD2 ASP B 965      48.350  61.757  26.228 -0.76  0.00           O1-
ATOM    415  HN  ASP B 965      47.162  58.742  29.870  0.31  0.00           H  
ATOM    416  HA  ASP B 965      49.314  58.598  28.066  0.09  0.00           H  
ATOM    417  HB1 ASP B 965      47.479  60.832  28.303  0.09  0.00           H  
ATOM    418  HB2 ASP B 965      47.065  59.425  27.586  0.09  0.00           H  
ATOM    419  N   LEU B 966      49.657  61.228  29.978 -0.47  0.00           N  
ATOM    420  CA  LEU B 966      50.634  62.145  30.537  0.07  0.00           C  
ATOM    421  C   LEU B 966      51.794  61.398  31.137  0.51  0.00           C  
ATOM    422  O   LEU B 966      52.931  61.690  30.802 -0.51  0.00           O  
ATOM    423  CB  LEU B 966      49.963  62.983  31.619 -0.18  0.00           C  
ATOM    424  CG  LEU B 966      48.862  63.869  31.054 -0.09  0.00           C  
ATOM    425  CD1 LEU B 966      48.080  64.483  32.195 -0.27  0.00           C  
ATOM    426  CD2 LEU B 966      49.455  64.975  30.203 -0.27  0.00           C  
ATOM    427  HN  LEU B 966      48.642  61.223  30.266  0.31  0.00           H  
ATOM    428  HA  LEU B 966      50.978  62.738  29.795  0.09  0.00           H  
ATOM    429  HB1 LEU B 966      50.641  63.566  32.020  0.09  0.00           H  
ATOM    430  HB2 LEU B 966      49.553  62.373  32.268  0.09  0.00           H  
ATOM    431  HG  LEU B 966      48.253  63.315  30.492  0.09  0.00           H  
ATOM    432 HD11 LEU B 966      47.672  63.758  32.754  0.09  0.00           H  
ATOM    433 HD12 LEU B 966      47.352  65.067  31.831  0.09  0.00           H  
ATOM    434 HD13 LEU B 966      48.691  65.034  32.767  0.09  0.00           H  
ATOM    435 HD21 LEU B 966      50.067  65.537  30.759  0.09  0.00           H  
ATOM    436 HD22 LEU B 966      49.971  64.577  29.443  0.09  0.00           H  
ATOM    437 HD23 LEU B 966      48.720  65.550  29.837  0.09  0.00           H  
ATOM    438  N   LEU B 967      51.566  60.374  31.999 -0.47  0.00           N  
ATOM    439  CA  LEU B 967      52.601  59.559  32.609  0.07  0.00           C  
ATOM    440  C   LEU B 967      53.492  58.928  31.574  0.51  0.00           C  
ATOM    441  O   LEU B 967      54.701  59.059  31.674 -0.51  0.00           O  
ATOM    442  CB  LEU B 967      51.946  58.468  33.446 -0.18  0.00           C  
ATOM    443  CG  LEU B 967      51.178  59.047  34.627 -0.09  0.00           C  
ATOM    444  CD1 LEU B 967      50.360  57.951  35.277 -0.27  0.00           C  
ATOM    445  CD2 LEU B 967      52.135  59.628  35.651 -0.27  0.00           C  
ATOM    446  HN  LEU B 967      50.535  60.227  32.186  0.31  0.00           H  
ATOM    447  HA  LEU B 967      53.164  60.152  33.204  0.09  0.00           H  
ATOM    448  HB1 LEU B 967      52.650  57.889  33.801  0.09  0.00           H  
ATOM    449  HB2 LEU B 967      51.305  57.990  32.879  0.09  0.00           H  
ATOM    450  HG  LEU B 967      50.572  59.767  34.302  0.09  0.00           H  
ATOM    451 HD11 LEU B 967      49.713  57.572  34.612  0.09  0.00           H  
ATOM    452 HD12 LEU B 967      49.852  58.324  36.055  0.09  0.00           H  
ATOM    453 HD13 LEU B 967      50.965  57.221  35.598  0.09  0.00           H  
ATOM    454 HD21 LEU B 967      52.748  58.912  35.985  0.09  0.00           H  
ATOM    455 HD22 LEU B 967      52.677  60.357  35.231  0.09  0.00           H  
ATOM    456 HD23 LEU B 967      51.618  60.005  36.420  0.09  0.00           H  
ATOM    457  N   ARG B 968      52.952  58.259  30.523 -0.47  0.00           N  
ATOM    458  CA  ARG B 968      53.729  57.651  29.456  0.07  0.00           C  
ATOM    459  C   ARG B 968      54.631  58.654  28.796  0.51  0.00           C  
ATOM    460  O   ARG B 968      55.826  58.414  28.709 -0.51  0.00           O  
ATOM    461  CB  ARG B 968      52.783  57.053  28.427 -0.18  0.00           C  
ATOM    462  CG  ARG B 968      52.056  55.862  29.017 -0.18  0.00           C  
ATOM    463  CD  ARG B 968      51.150  55.246  27.969  0.20  0.00           C  
ATOM    464  NE  ARG B 968      50.574  54.021  28.465 -0.70  0.00           N  
ATOM    465  CZ  ARG B 968      51.349  52.846  28.653  0.64  0.00           C  
ATOM    466  NH1 ARG B 968      52.725  52.829  28.327 -0.80  0.00           N1+
ATOM    467  NH2 ARG B 968      50.791  51.785  29.105 -0.80  0.00           N  
ATOM    468  HN  ARG B 968      51.900  58.226  30.560  0.31  0.00           H  
ATOM    469  HA  ARG B 968      54.293  56.909  29.851  0.09  0.00           H  
ATOM    470  HB1 ARG B 968      53.309  56.744  27.659  0.09  0.00           H  
ATOM    471  HB2 ARG B 968      52.118  57.730  28.181  0.09  0.00           H  
ATOM    472  HG1 ARG B 968      51.495  56.157  29.778  0.09  0.00           H  
ATOM    473  HG2 ARG B 968      52.712  55.178  29.303  0.09  0.00           H  
ATOM    474  HD1 ARG B 968      51.698  55.059  27.163  0.09  0.00           H  
ATOM    475  HD2 ARG B 968      50.431  55.898  27.763  0.09  0.00           H  
ATOM    476  HE  ARG B 968      49.623  53.952  28.693  0.44  0.00           H  
ATOM    477 HH11 ARG B 968      53.117  53.660  27.990  0.46  0.00           H  
ATOM    478 HH12 ARG B 968      53.181  52.007  28.458  0.46  0.00           H  
ATOM    479 HH21 ARG B 968      49.814  51.770  29.350  0.46  0.00           H  
ATOM    480 HH22 ARG B 968      51.329  50.953  29.220  0.46  0.00           H  
ATOM    481  N   LYS B 969      54.129  59.839  28.363 -0.47  0.00           N  
ATOM    482  CA  LYS B 969      54.936  60.901  27.791  0.07  0.00           C  
ATOM    483  C   LYS B 969      56.030  61.310  28.744  0.51  0.00           C  
ATOM    484  O   LYS B 969      57.186  61.339  28.350 -0.51  0.00           O  
ATOM    485  CB  LYS B 969      54.027  62.080  27.476 -0.18  0.00           C  
ATOM    486  CG  LYS B 969      54.753  63.103  26.623 -0.18  0.00           C  
ATOM    487  CD  LYS B 969      53.826  64.260  26.324 -0.18  0.00           C  
ATOM    488  CE  LYS B 969      54.553  65.276  25.467  0.21  0.00           C  
ATOM    489  NZ  LYS B 969      53.661  66.380  25.165 -0.30  0.00           N1+
ATOM    490  HN  LYS B 969      53.087  59.909  28.486  0.31  0.00           H  
ATOM    491  HA  LYS B 969      55.354  60.568  26.935  0.09  0.00           H  
ATOM    492  HB1 LYS B 969      53.763  62.508  28.324  0.09  0.00           H  
ATOM    493  HB2 LYS B 969      53.247  61.750  26.974  0.09  0.00           H  
ATOM    494  HG1 LYS B 969      55.031  62.679  25.769  0.09  0.00           H  
ATOM    495  HG2 LYS B 969      55.545  63.439  27.120  0.09  0.00           H  
ATOM    496  HD1 LYS B 969      53.560  64.690  27.171  0.09  0.00           H  
ATOM    497  HD2 LYS B 969      53.042  63.926  25.825  0.09  0.00           H  
ATOM    498  HE1 LYS B 969      54.848  64.830  24.624  0.05  0.00           H  
ATOM    499  HE2 LYS B 969      55.350  65.604  25.970  0.05  0.00           H  
ATOM    500  HZ1 LYS B 969      52.741  66.037  24.946  0.33  0.00           H  
ATOM    501  HZ2 LYS B 969      54.004  66.901  24.376  0.33  0.00           H  
ATOM    502  HZ3 LYS B 969      53.592  67.001  25.953  0.33  0.00           H  
ATOM    503  N   ARG B 970      55.732  61.566  30.045 -0.47  0.00           N  
ATOM    504  CA  ARG B 970      56.705  61.893  31.070  0.07  0.00           C  
ATOM    505  C   ARG B 970      57.802  60.862  31.133  0.51  0.00           C  
ATOM    506  O   ARG B 970      58.964  61.227  31.070 -0.51  0.00           O  
ATOM    507  CB  ARG B 970      55.971  61.980  32.404 -0.18  0.00           C  
ATOM    508  CG  ARG B 970      56.892  62.397  33.540 -0.18  0.00           C  
ATOM    509  CD  ARG B 970      57.170  63.890  33.486  0.20  0.00           C  
ATOM    510  NE  ARG B 970      58.156  64.248  34.478 -0.70  0.00           N  
ATOM    511  CZ  ARG B 970      57.899  64.188  35.874  0.64  0.00           C  
ATOM    512  NH1 ARG B 970      56.745  63.839  36.315 -0.80  0.00           N1+
ATOM    513  NH2 ARG B 970      58.922  64.525  36.787 -0.80  0.00           N  
ATOM    514  HN  ARG B 970      54.693  61.500  30.239  0.31  0.00           H  
ATOM    515  HA  ARG B 970      57.114  62.792  30.854  0.09  0.00           H  
ATOM    516  HB1 ARG B 970      55.604  61.088  32.619  0.09  0.00           H  
ATOM    517  HB2 ARG B 970      55.255  62.655  32.325  0.09  0.00           H  
ATOM    518  HG1 ARG B 970      57.758  61.918  33.457  0.09  0.00           H  
ATOM    519  HG2 ARG B 970      56.461  62.192  34.411  0.09  0.00           H  
ATOM    520  HD1 ARG B 970      56.319  64.365  33.670  0.09  0.00           H  
ATOM    521  HD2 ARG B 970      57.509  64.106  32.581  0.09  0.00           H  
ATOM    522  HE  ARG B 970      59.057  64.552  34.222  0.44  0.00           H  
ATOM    523 HH11 ARG B 970      56.003  63.580  35.694  0.46  0.00           H  
ATOM    524 HH12 ARG B 970      56.583  63.822  37.305  0.46  0.00           H  
ATOM    525 HH21 ARG B 970      59.796  64.773  36.408  0.46  0.00           H  
ATOM    526 HH22 ARG B 970      58.709  64.491  37.704  0.46  0.00           H  
ATOM    527  N   ARG B 971      57.495  59.541  31.212 -0.47  0.00           N  
ATOM    528  CA  ARG B 971      58.475  58.471  31.245  0.07  0.00           C  
ATOM    529  C   ARG B 971      59.439  58.580  30.093  0.51  0.00           C  
ATOM    530  O   ARG B 971      60.639  58.602  30.320 -0.51  0.00           O  
ATOM    531  CB  ARG B 971      57.726  57.147  31.197 -0.18  0.00           C  
ATOM    532  CG  ARG B 971      58.665  55.969  31.404 -0.18  0.00           C  
ATOM    533  CD  ARG B 971      57.906  54.666  31.237  0.20  0.00           C  
ATOM    534  NE  ARG B 971      57.540  54.482  29.856 -0.70  0.00           N  
ATOM    535  CZ  ARG B 971      56.782  53.362  29.434  0.64  0.00           C  
ATOM    536  NH1 ARG B 971      56.355  52.389  30.367 -0.80  0.00           N1+
ATOM    537  NH2 ARG B 971      56.470  53.235  28.199 -0.80  0.00           N  
ATOM    538  HN  ARG B 971      56.454  59.370  31.247  0.31  0.00           H  
ATOM    539  HA  ARG B 971      58.992  58.531  32.112  0.09  0.00           H  
ATOM    540  HB1 ARG B 971      57.307  57.054  30.311  0.09  0.00           H  
ATOM    541  HB2 ARG B 971      57.057  57.137  31.921  0.09  0.00           H  
ATOM    542  HG1 ARG B 971      59.037  55.998  32.322  0.09  0.00           H  
ATOM    543  HG2 ARG B 971      59.388  55.998  30.727  0.09  0.00           H  
ATOM    544  HD1 ARG B 971      57.090  54.714  31.800  0.09  0.00           H  
ATOM    545  HD2 ARG B 971      58.497  53.927  31.532  0.09  0.00           H  
ATOM    546  HE  ARG B 971      57.798  55.118  29.162  0.44  0.00           H  
ATOM    547 HH11 ARG B 971      56.587  52.534  31.306  0.46  0.00           H  
ATOM    548 HH12 ARG B 971      55.866  51.652  30.018  0.46  0.00           H  
ATOM    549 HH21 ARG B 971      56.737  53.929  27.517  0.46  0.00           H  
ATOM    550 HH22 ARG B 971      55.953  52.438  27.895  0.46  0.00           H  
ATOM    551  N   GLU B 972      58.970  58.716  28.827 -0.47  0.00           N  
ATOM    552  CA  GLU B 972      59.816  58.903  27.664  0.07  0.00           C  
ATOM    553  C   GLU B 972      60.694  60.115  27.820  0.51  0.00           C  
ATOM    554  O   GLU B 972      61.891  60.013  27.609 -0.51  0.00           O  
ATOM    555  CB  GLU B 972      58.942  59.048  26.424 -0.18  0.00           C  
ATOM    556  CG  GLU B 972      58.134  57.782  26.157 -0.28  0.00           C  
ATOM    557  CD  GLU B 972      59.018  56.626  25.809  0.62  0.00           C  
ATOM    558  OE1 GLU B 972      59.717  56.664  24.810 -0.76  0.00           O  
ATOM    559  OE2 GLU B 972      59.034  55.535  26.598 -0.76  0.00           O1-
ATOM    560  HN  GLU B 972      57.919  58.671  28.776  0.31  0.00           H  
ATOM    561  HA  GLU B 972      60.388  58.081  27.527  0.09  0.00           H  
ATOM    562  HB1 GLU B 972      59.525  59.192  25.658  0.09  0.00           H  
ATOM    563  HB2 GLU B 972      58.311  59.772  26.581  0.09  0.00           H  
ATOM    564  HG1 GLU B 972      57.542  57.957  25.396  0.09  0.00           H  
ATOM    565  HG2 GLU B 972      57.645  57.560  26.976  0.09  0.00           H  
ATOM    566  N   GLN B 973      60.164  61.285  28.266 -0.47  0.00           N  
ATOM    567  CA  GLN B 973      60.935  62.491  28.520  0.07  0.00           C  
ATOM    568  C   GLN B 973      62.075  62.227  29.468  0.51  0.00           C  
ATOM    569  O   GLN B 973      63.204  62.555  29.140 -0.51  0.00           O  
ATOM    570  CB  GLN B 973      60.022  63.554  29.113 -0.18  0.00           C  
ATOM    571  CG  GLN B 973      58.974  63.994  28.104 -0.18  0.00           C  
ATOM    572  CD  GLN B 973      58.064  65.008  28.712  0.55  0.00           C  
ATOM    573  NE2 GLN B 973      56.749  64.743  28.832 -0.62  0.00           N  
ATOM    574  OE1 GLN B 973      58.504  66.085  29.084 -0.55  0.00           O  
ATOM    575  HN  GLN B 973      59.121  61.227  28.411  0.31  0.00           H  
ATOM    576  HA  GLN B 973      61.323  62.801  27.640  0.09  0.00           H  
ATOM    577  HB1 GLN B 973      60.564  64.345  29.363  0.09  0.00           H  
ATOM    578  HB2 GLN B 973      59.555  63.179  29.901  0.09  0.00           H  
ATOM    579  HG1 GLN B 973      58.447  63.199  27.830  0.09  0.00           H  
ATOM    580  HG2 GLN B 973      59.437  64.395  27.323  0.09  0.00           H  
ATOM    581 HE21 GLN B 973      56.115  65.390  29.242  0.32  0.00           H  
ATOM    582 HE22 GLN B 973      56.460  63.825  28.466  0.30  0.00           H  
ATOM    583  N   LEU B 974      61.854  61.583  30.644 -0.47  0.00           N  
ATOM    584  CA  LEU B 974      62.900  61.229  31.587  0.07  0.00           C  
ATOM    585  C   LEU B 974      63.961  60.387  30.934  0.51  0.00           C  
ATOM    586  O   LEU B 974      65.130  60.726  31.028 -0.51  0.00           O  
ATOM    587  CB  LEU B 974      62.286  60.461  32.756 -0.18  0.00           C  
ATOM    588  CG  LEU B 974      61.741  61.366  33.863 -0.09  0.00           C  
ATOM    589  CD1 LEU B 974      62.848  62.189  34.496 -0.27  0.00           C  
ATOM    590  CD2 LEU B 974      60.624  62.270  33.382 -0.27  0.00           C  
ATOM    591  HN  LEU B 974      60.836  61.365  30.803  0.31  0.00           H  
ATOM    592  HA  LEU B 974      63.325  62.081  31.928  0.09  0.00           H  
ATOM    593  HB1 LEU B 974      62.986  59.894  33.153  0.09  0.00           H  
ATOM    594  HB2 LEU B 974      61.532  59.928  32.410  0.09  0.00           H  
ATOM    595  HG  LEU B 974      61.307  60.794  34.564  0.09  0.00           H  
ATOM    596 HD11 LEU B 974      63.535  61.580  34.894  0.09  0.00           H  
ATOM    597 HD12 LEU B 974      62.465  62.771  35.215  0.09  0.00           H  
ATOM    598 HD13 LEU B 974      63.280  62.765  33.799  0.09  0.00           H  
ATOM    599 HD21 LEU B 974      60.959  62.859  32.645  0.09  0.00           H  
ATOM    600 HD22 LEU B 974      59.863  61.715  33.041  0.09  0.00           H  
ATOM    601 HD23 LEU B 974      60.301  62.841  34.139  0.09  0.00           H  
ATOM    602  N   LYS B 975      63.611  59.297  30.201 -0.47  0.00           N  
ATOM    603  CA  LYS B 975      64.559  58.463  29.481  0.07  0.00           C  
ATOM    604  C   LYS B 975      65.397  59.285  28.542  0.51  0.00           C  
ATOM    605  O   LYS B 975      66.615  59.208  28.605 -0.51  0.00           O  
ATOM    606  CB  LYS B 975      63.800  57.405  28.696 -0.18  0.00           C  
ATOM    607  CG  LYS B 975      63.126  56.424  29.636 -0.18  0.00           C  
ATOM    608  CD  LYS B 975      62.416  55.358  28.829 -0.18  0.00           C  
ATOM    609  CE  LYS B 975      61.788  54.351  29.769  0.21  0.00           C  
ATOM    610  NZ  LYS B 975      61.152  53.300  28.997 -0.30  0.00           N1+
ATOM    611  HN  LYS B 975      62.574  59.118  30.208  0.31  0.00           H  
ATOM    612  HA  LYS B 975      65.163  58.008  30.150  0.09  0.00           H  
ATOM    613  HB1 LYS B 975      64.441  56.910  28.133  0.09  0.00           H  
ATOM    614  HB2 LYS B 975      63.106  57.850  28.157  0.09  0.00           H  
ATOM    615  HG1 LYS B 975      62.462  56.907  30.193  0.09  0.00           H  
ATOM    616  HG2 LYS B 975      63.815  55.994  30.208  0.09  0.00           H  
ATOM    617  HD1 LYS B 975      63.074  54.892  28.257  0.09  0.00           H  
ATOM    618  HD2 LYS B 975      61.703  55.781  28.291  0.09  0.00           H  
ATOM    619  HE1 LYS B 975      61.112  54.821  30.335  0.05  0.00           H  
ATOM    620  HE2 LYS B 975      62.504  53.967  30.351  0.05  0.00           H  
ATOM    621  HZ1 LYS B 975      60.226  53.579  28.720  0.33  0.00           H  
ATOM    622  HZ2 LYS B 975      61.082  52.458  29.543  0.33  0.00           H  
ATOM    623  HZ3 LYS B 975      61.687  53.100  28.169  0.33  0.00           H  
ATOM    624  N   HSD B 976      64.800  60.160  27.692 -0.47  0.00           N  
ATOM    625  CA  HSD B 976      65.516  61.062  26.812  0.07  0.00           C  
ATOM    626  C   HSD B 976      66.479  61.915  27.599  0.51  0.00           C  
ATOM    627  O   HSD B 976      67.666  61.901  27.308 -0.51  0.00           O  
ATOM    628  CB  HSD B 976      64.489  61.925  26.084 -0.09  0.00           C  
ATOM    629  CG  HSD B 976      65.113  62.794  25.046 -0.05  0.00           C  
ATOM    630  CD2 HSD B 976      65.083  64.166  25.027  0.22  0.00           C  
ATOM    631  ND1 HSD B 976      65.778  62.341  23.972 -0.36  0.00           N  
ATOM    632  CE1 HSD B 976      66.155  63.449  23.304  0.25  0.00           C  
ATOM    633  NE2 HSD B 976      65.744  64.573  23.928 -0.70  0.00           N  
ATOM    634  HN  HSD B 976      63.746  60.115  27.739  0.31  0.00           H  
ATOM    635  HA  HSD B 976      66.041  60.513  26.150  0.09  0.00           H  
ATOM    636  HB1 HSD B 976      64.024  62.509  26.751  0.09  0.00           H  
ATOM    637  HB2 HSD B 976      63.817  61.330  25.640  0.09  0.00           H  
ATOM    638  HD1 HSD B 976      65.964  61.422  23.705  0.32  0.00           H  
ATOM    639  HD2 HSD B 976      64.642  64.739  25.719  0.10  0.00           H  
ATOM    640  HE1 HSD B 976      66.681  63.441  22.446  0.13  0.00           H  
ATOM    641  N   LYS B 977      66.032  62.650  28.650 -0.47  0.00           N  
ATOM    642  CA  LYS B 977      66.899  63.420  29.513  0.07  0.00           C  
ATOM    643  C   LYS B 977      67.841  62.505  30.237  0.34  0.00           C  
ATOM    644  CB  LYS B 977      66.029  64.166  30.522 -0.18  0.00           C  
ATOM    645  CG  LYS B 977      66.840  65.042  31.467 -0.18  0.00           C  
ATOM    646  CD  LYS B 977      67.356  66.274  30.752 -0.18  0.00           C  
ATOM    647  CE  LYS B 977      68.150  67.116  31.729  0.21  0.00           C  
ATOM    648  NZ  LYS B 977      68.630  68.311  31.062 -0.30  0.00           N1+
ATOM    649  OT1 LYS B 977      69.046  62.638  30.102 -0.67  0.00           O  
ATOM    650  OT2 LYS B 977      67.614  61.566  31.005 -0.67  0.00           O  
ATOM    651  HN  LYS B 977      64.990  62.598  28.769  0.31  0.00           H  
ATOM    652  HA  LYS B 977      67.431  64.065  28.951  0.09  0.00           H  
ATOM    653  HB1 LYS B 977      65.533  63.497  31.063  0.09  0.00           H  
ATOM    654  HB2 LYS B 977      65.398  64.747  30.022  0.09  0.00           H  
ATOM    655  HG1 LYS B 977      67.614  64.516  31.812  0.09  0.00           H  
ATOM    656  HG2 LYS B 977      66.257  65.326  32.227  0.09  0.00           H  
ATOM    657  HD1 LYS B 977      66.591  66.803  30.425  0.09  0.00           H  
ATOM    658  HD2 LYS B 977      67.951  65.995  30.017  0.09  0.00           H  
ATOM    659  HE1 LYS B 977      68.919  66.575  32.065  0.05  0.00           H  
ATOM    660  HE2 LYS B 977      67.556  67.362  32.494  0.05  0.00           H  
ATOM    661  HZ1 LYS B 977      68.447  69.124  31.625  0.33  0.00           H  
ATOM    662  HZ2 LYS B 977      68.170  68.426  30.175  0.33  0.00           H  
ATOM    663  HZ3 LYS B 977      69.622  68.249  30.902  0.33  0.00           H  
END
