# Supplementary material for: Rational discovery of antimetastatic agents targeting the intrinsically disordered region of MBD2
Source: Sci Adv. 2019 Nov 20;5(11):eaav9810. doi: 10.1126/sciadv.aav9810 (PMC6867884; doi:10.1126/sciadv.aav9810)
Supplement: Original data file S1 [file aav9810_Original_data_file_S1.zip › MBD2-APC.pdb]

ATOM      1  C1  APC A   1      38.787  12.518   2.079  0.60 71.00      1    C  
ATOM      2  O16 APC A   1      37.764  12.061   2.548 -0.50 58.00      1    O  
ATOM      3  C30 APC A   1      39.817  15.620  -3.034  0.40 98.00      1    C  
ATOM      4  O31 APC A   1      38.826  15.163  -3.565 -0.50 22.00      1    O  
ATOM      5  O15 APC A   1      39.977  12.213   2.630 -0.30 52.00      2    O  
ATOM      6  C3  APC A   1      37.516  13.757   0.306  0.10  3.00      5    C  
ATOM      7  C4  APC A   1      37.960  14.732  -0.787 -0.10 40.00      5    C  
ATOM      8  C5  APC A   1      39.367  14.197  -1.108  0.10 29.00      5    C  
ATOM      9  C6  APC A   1      39.880  13.959   0.330  0.10 18.00      5    C  
ATOM     10  C17 APC A   1      40.170  12.579   3.998  0.10 34.00      5    C  
ATOM     11  C18 APC A   1      39.123  11.880   4.867 -0.10 86.00      5    C  
ATOM     12  C19 APC A   1      40.027  14.095   4.145 -0.10 87.00      5    C  
ATOM     13  C20 APC A   1      41.570  12.154   4.446 -0.10 42.00      5    C  
ATOM     14  C32 APC A   1      40.647  16.654  -3.750 -0.00 27.00      5    C  
ATOM     15  H33 APC A   1      40.966  15.567  -1.378  0.40 15.00      6    H  
ATOM     16  H37 APC A   1      42.116  16.679  -2.333  0.40 43.00      6    H  
ATOM     17  H38 APC A   1      42.391  15.611  -3.557  0.40 43.00      6    H  
ATOM     18  H39 APC A   1      42.605  17.225  -3.809  0.40 46.00      6    H  
ATOM     19  H8  APC A   1      39.320  13.267  -1.675  0.10 22.00      7    H  
ATOM     20  H9  APC A   1      37.021  12.894  -0.140  0.00 81.00      7    H  
ATOM     21  H10 APC A   1      36.840  14.256   1.000  0.00 94.00      7    H  
ATOM     22  H11 APC A   1      37.309  14.667  -1.659  0.10  2.00      7    H  
ATOM     23  H12 APC A   1      38.006  15.753  -0.408  0.00 89.00      7    H  
ATOM     24  H13 APC A   1      40.138  14.904   0.810  0.00 76.00      7    H  
ATOM     25  H14 APC A   1      40.737  13.285   0.325  0.00 82.00      7    H  
ATOM     26  H21 APC A   1      39.225  10.800   4.761  0.00 85.00      7    H  
ATOM     27  H22 APC A   1      39.271  12.160   5.910  0.00 60.00      7    H  
ATOM     28  H23 APC A   1      38.126  12.183   4.548  0.00 74.00      7    H  
ATOM     29  H24 APC A   1      40.772  14.593   3.526  0.00 74.00      7    H  
ATOM     30  H25 APC A   1      39.029  14.398   3.826  0.00 61.00      7    H  
ATOM     31  H26 APC A   1      40.174  14.375   5.188  0.00 85.00      7    H  
ATOM     32  H27 APC A   1      42.317  12.651   3.827  0.00 68.00      7    H  
ATOM     33  H28 APC A   1      41.718  12.433   5.489  0.00 68.00      7    H  
ATOM     34  H29 APC A   1      41.673  11.074   4.341  0.00 85.00      7    H  
ATOM     35  H35 APC A   1      40.576  16.495  -4.826  0.10 66.00      7    H  
ATOM     36  H36 APC A   1      40.278  17.650  -3.504  0.10 66.00      7    H  
ATOM     37  N2  APC A   1      38.731  13.332   1.006 -0.60  9.00      8    N  
ATOM     38  N7  APC A   1      40.174  15.202  -1.804 -0.60 95.00      8    N  
ATOM     39  N34 APC A   1      42.049  16.533  -3.330 -0.60 21.00      9    N  
ATOM     40  N   GLY B 209      52.167   8.040  25.537  1.00  0.00           N  
ATOM     41  CA  GLY B 209      53.614   7.686  25.576  1.00  0.00           C  
ATOM     42  C   GLY B 209      54.125   7.465  24.157  1.00  0.00           C  
ATOM     43  O   GLY B 209      53.556   7.982  23.195  1.00  0.00           O  
ATOM     44  HA2 GLY B 209      54.168   8.491  26.039  1.00  0.00           H  
ATOM     45  HA3 GLY B 209      53.749   6.781  26.149  1.00  0.00           H  
ATOM     46  H1  GLY B 209      51.806   8.135  26.507  1.00  0.00           H  
ATOM     47  H2  GLY B 209      51.641   7.290  25.042  1.00  0.00           H  
ATOM     48  H3  GLY B 209      52.043   8.941  25.033  1.00  0.00           H  
ATOM     49  N   SER B 210      55.200   6.694  24.033  1.00  0.00           N  
ATOM     50  CA  SER B 210      55.777   6.408  22.725  1.00  0.00           C  
ATOM     51  C   SER B 210      54.767   5.686  21.840  1.00  0.00           C  
ATOM     52  O   SER B 210      54.678   5.948  20.641  1.00  0.00           O  
ATOM     53  CB  SER B 210      57.028   5.544  22.884  1.00  0.00           C  
ATOM     54  OG  SER B 210      57.905   6.155  23.822  1.00  0.00           O  
ATOM     55  H   SER B 210      55.612   6.310  24.835  1.00  0.00           H  
ATOM     56  HA  SER B 210      56.054   7.339  22.253  1.00  0.00           H  
ATOM     57  HB2 SER B 210      56.751   4.567  23.243  1.00  0.00           H  
ATOM     58  HB3 SER B 210      57.521   5.446  21.925  1.00  0.00           H  
ATOM     59  HG  SER B 210      58.472   6.766  23.344  1.00  0.00           H  
ATOM     60  N   LYS B 211      54.007   4.775  22.440  1.00  0.00           N  
ATOM     61  CA  LYS B 211      53.005   4.021  21.695  1.00  0.00           C  
ATOM     62  C   LYS B 211      51.786   4.891  21.406  1.00  0.00           C  
ATOM     63  O   LYS B 211      50.695   4.381  21.147  1.00  0.00           O  
ATOM     64  CB  LYS B 211      52.578   2.789  22.495  1.00  0.00           C  
ATOM     65  CG  LYS B 211      51.959   3.230  23.823  1.00  0.00           C  
ATOM     66  CD  LYS B 211      51.526   1.998  24.620  1.00  0.00           C  
ATOM     67  CE  LYS B 211      50.836   2.441  25.910  1.00  0.00           C  
ATOM     68  NZ  LYS B 211      51.834   3.080  26.814  1.00  0.00           N1+
ATOM     69  H   LYS B 211      54.122   4.607  23.398  1.00  0.00           H  
ATOM     70  HA  LYS B 211      53.434   3.697  20.759  1.00  0.00           H  
ATOM     71  HB2 LYS B 211      51.851   2.226  21.927  1.00  0.00           H  
ATOM     72  HB3 LYS B 211      53.440   2.170  22.690  1.00  0.00           H  
ATOM     73  HG2 LYS B 211      52.689   3.790  24.391  1.00  0.00           H  
ATOM     74  HG3 LYS B 211      51.098   3.853  23.630  1.00  0.00           H  
ATOM     75  HD2 LYS B 211      50.841   1.409  24.027  1.00  0.00           H  
ATOM     76  HD3 LYS B 211      52.394   1.404  24.864  1.00  0.00           H  
ATOM     77  HE2 LYS B 211      50.056   3.151  25.676  1.00  0.00           H  
ATOM     78  HE3 LYS B 211      50.404   1.582  26.401  1.00  0.00           H  
ATOM     79  HZ1 LYS B 211      52.604   2.410  27.009  1.00  0.00           H  
ATOM     80  HZ2 LYS B 211      51.371   3.346  27.708  1.00  0.00           H  
ATOM     81  HZ3 LYS B 211      52.223   3.929  26.358  1.00  0.00           H  
ATOM     82  N   ALA B 212      51.978   6.205  21.453  1.00  0.00           N  
ATOM     83  CA  ALA B 212      50.886   7.137  21.198  1.00  0.00           C  
ATOM     84  C   ALA B 212      50.658   7.297  19.699  1.00  0.00           C  
ATOM     85  O   ALA B 212      51.442   6.807  18.886  1.00  0.00           O  
ATOM     86  CB  ALA B 212      51.208   8.499  21.816  1.00  0.00           C  
ATOM     87  H   ALA B 212      52.870   6.554  21.663  1.00  0.00           H  
ATOM     88  HA  ALA B 212      49.984   6.753  21.651  1.00  0.00           H  
ATOM     89  HB1 ALA B 212      51.271   8.402  22.889  1.00  0.00           H  
ATOM     90  HB2 ALA B 212      50.428   9.202  21.563  1.00  0.00           H  
ATOM     91  HB3 ALA B 212      52.152   8.855  21.430  1.00  0.00           H  
ATOM     92  N   PHE B 213      49.579   7.984  19.339  1.00  0.00           N  
ATOM     93  CA  PHE B 213      49.258   8.202  17.933  1.00  0.00           C  
ATOM     94  C   PHE B 213      49.349   9.684  17.585  1.00  0.00           C  
ATOM     95  O   PHE B 213      48.643  10.511  18.162  1.00  0.00           O  
ATOM     96  CB  PHE B 213      47.847   7.691  17.634  1.00  0.00           C  
ATOM     97  CG  PHE B 213      46.834   8.585  18.308  1.00  0.00           C  
ATOM     98  CD1 PHE B 213      46.451   8.335  19.631  1.00  0.00           C  
ATOM     99  CD2 PHE B 213      46.279   9.664  17.611  1.00  0.00           C  
ATOM    100  CE1 PHE B 213      45.511   9.163  20.257  1.00  0.00           C  
ATOM    101  CE2 PHE B 213      45.339  10.493  18.236  1.00  0.00           C  
ATOM    102  CZ  PHE B 213      44.956  10.243  19.559  1.00  0.00           C  
ATOM    103  H   PHE B 213      48.989   8.351  20.030  1.00  0.00           H  
ATOM    104  HA  PHE B 213      49.962   7.655  17.324  1.00  0.00           H  
ATOM    105  HB2 PHE B 213      47.680   7.699  16.567  1.00  0.00           H  
ATOM    106  HB3 PHE B 213      47.742   6.684  18.008  1.00  0.00           H  
ATOM    107  HD1 PHE B 213      46.879   7.502  20.169  1.00  0.00           H  
ATOM    108  HD2 PHE B 213      46.575   9.857  16.590  1.00  0.00           H  
ATOM    109  HE1 PHE B 213      45.216   8.970  21.277  1.00  0.00           H  
ATOM    110  HE2 PHE B 213      44.911  11.325  17.698  1.00  0.00           H  
ATOM    111  HZ  PHE B 213      44.231  10.882  20.041  1.00  0.00           H  
ATOM    112  N   ILE B 214      50.221  10.013  16.638  1.00  0.00           N  
ATOM    113  CA  ILE B 214      50.395  11.400  16.222  1.00  0.00           C  
ATOM    114  C   ILE B 214      50.158  11.542  14.722  1.00  0.00           C  
ATOM    115  O   ILE B 214      50.799  10.868  13.915  1.00  0.00           O  
ATOM    116  CB  ILE B 214      51.808  11.874  16.565  1.00  0.00           C  
ATOM    117  CG1 ILE B 214      51.998  11.850  18.083  1.00  0.00           C  
ATOM    118  CG2 ILE B 214      52.007  13.301  16.050  1.00  0.00           C  
ATOM    119  CD1 ILE B 214      53.473  12.083  18.417  1.00  0.00           C  
ATOM    120  H   ILE B 214      50.756   9.311  16.211  1.00  0.00           H  
ATOM    121  HA  ILE B 214      49.683  12.016  16.749  1.00  0.00           H  
ATOM    122  HB  ILE B 214      52.530  11.220  16.098  1.00  0.00           H  
ATOM    123 HG12 ILE B 214      51.399  12.627  18.534  1.00  0.00           H  
ATOM    124 HG13 ILE B 214      51.692  10.889  18.469  1.00  0.00           H  
ATOM    125 HG21 ILE B 214      52.924  13.705  16.452  1.00  0.00           H  
ATOM    126 HG22 ILE B 214      51.176  13.916  16.364  1.00  0.00           H  
ATOM    127 HG23 ILE B 214      52.060  13.291  14.972  1.00  0.00           H  
ATOM    128 HD11 ILE B 214      53.869  12.856  17.776  1.00  0.00           H  
ATOM    129 HD12 ILE B 214      54.026  11.168  18.263  1.00  0.00           H  
ATOM    130 HD13 ILE B 214      53.564  12.389  19.449  1.00  0.00           H  
ATOM    131  N   VAL B 215      49.233  12.423  14.355  1.00  0.00           N  
ATOM    132  CA  VAL B 215      48.923  12.650  12.948  1.00  0.00           C  
ATOM    133  C   VAL B 215      49.878  13.677  12.348  1.00  0.00           C  
ATOM    134  O   VAL B 215      50.082  14.753  12.911  1.00  0.00           O  
ATOM    135  CB  VAL B 215      47.483  13.144  12.805  1.00  0.00           C  
ATOM    136  CG1 VAL B 215      47.109  13.201  11.323  1.00  0.00           C  
ATOM    137  CG2 VAL B 215      46.541  12.182  13.531  1.00  0.00           C  
ATOM    138  H   VAL B 215      48.749  12.927  15.042  1.00  0.00           H  
ATOM    139  HA  VAL B 215      49.027  11.719  12.412  1.00  0.00           H  
ATOM    140  HB  VAL B 215      47.397  14.131  13.236  1.00  0.00           H  
ATOM    141 HG11 VAL B 215      46.108  13.593  11.219  1.00  0.00           H  
ATOM    142 HG12 VAL B 215      47.151  12.207  10.902  1.00  0.00           H  
ATOM    143 HG13 VAL B 215      47.802  13.842  10.800  1.00  0.00           H  
ATOM    144 HG21 VAL B 215      45.544  12.597  13.546  1.00  0.00           H  
ATOM    145 HG22 VAL B 215      46.885  12.037  14.544  1.00  0.00           H  
ATOM    146 HG23 VAL B 215      46.528  11.233  13.016  1.00  0.00           H  
ATOM    147  N   THR B 216      50.459  13.338  11.202  1.00  0.00           N  
ATOM    148  CA  THR B 216      51.397  14.236  10.537  1.00  0.00           C  
ATOM    149  C   THR B 216      50.714  14.965   9.384  1.00  0.00           C  
ATOM    150  O   THR B 216      49.708  14.498   8.851  1.00  0.00           O  
ATOM    151  CB  THR B 216      52.592  13.442  10.005  1.00  0.00           C  
ATOM    152  CG2 THR B 216      53.054  12.440  11.064  1.00  0.00           C  
ATOM    153  OG1 THR B 216      52.209  12.746   8.827  1.00  0.00           O  
ATOM    154  H   THR B 216      50.252  12.471  10.795  1.00  0.00           H  
ATOM    155  HA  THR B 216      51.752  14.963  11.251  1.00  0.00           H  
ATOM    156  HB  THR B 216      53.401  14.118   9.777  1.00  0.00           H  
ATOM    157  HG1 THR B 216      51.293  12.475   8.927  1.00  0.00           H  
ATOM    158 HG21 THR B 216      52.970  12.888  12.044  1.00  0.00           H  
ATOM    159 HG22 THR B 216      54.083  12.170  10.879  1.00  0.00           H  
ATOM    160 HG23 THR B 216      52.436  11.556  11.018  1.00  0.00           H  
ATOM    161  N   ASP B 217      51.268  16.112   9.005  1.00  0.00           N  
ATOM    162  CA  ASP B 217      50.696  16.903   7.922  1.00  0.00           C  
ATOM    163  C   ASP B 217      50.756  16.133   6.606  1.00  0.00           C  
ATOM    164  O   ASP B 217      49.806  16.149   5.823  1.00  0.00           O  
ATOM    165  CB  ASP B 217      51.459  18.222   7.779  1.00  0.00           C  
ATOM    166  CG  ASP B 217      50.968  19.223   8.818  1.00  0.00           C  
ATOM    167  OD1 ASP B 217      50.005  18.915   9.501  1.00  0.00           O  
ATOM    168  OD2 ASP B 217      51.562  20.285   8.916  1.00  0.00           O1-
ATOM    169  H   ASP B 217      52.074  16.432   9.462  1.00  0.00           H  
ATOM    170  HA  ASP B 217      49.665  17.121   8.154  1.00  0.00           H  
ATOM    171  HB2 ASP B 217      52.514  18.042   7.924  1.00  0.00           H  
ATOM    172  HB3 ASP B 217      51.296  18.624   6.790  1.00  0.00           H  
ATOM    173  N   GLU B 218      51.877  15.460   6.370  1.00  0.00           N  
ATOM    174  CA  GLU B 218      52.055  14.700   5.139  1.00  0.00           C  
ATOM    175  C   GLU B 218      51.101  13.510   5.100  1.00  0.00           C  
ATOM    176  O   GLU B 218      50.321  13.358   4.160  1.00  0.00           O  
ATOM    177  CB  GLU B 218      53.498  14.202   5.036  1.00  0.00           C  
ATOM    178  CG  GLU B 218      54.087  14.051   6.440  1.00  0.00           C  
ATOM    179  CD  GLU B 218      55.413  13.301   6.371  1.00  0.00           C  
ATOM    180  OE1 GLU B 218      55.733  12.801   5.305  1.00  0.00           O  
ATOM    181  OE2 GLU B 218      56.088  13.237   7.385  1.00  0.00           O1-
ATOM    182  H   GLU B 218      52.597  15.476   7.035  1.00  0.00           H  
ATOM    183  HA  GLU B 218      51.848  15.342   4.296  1.00  0.00           H  
ATOM    184  HB2 GLU B 218      53.514  13.246   4.533  1.00  0.00           H  
ATOM    185  HB3 GLU B 218      54.086  14.913   4.476  1.00  0.00           H  
ATOM    186  HG2 GLU B 218      54.250  15.029   6.867  1.00  0.00           H  
ATOM    187  HG3 GLU B 218      53.397  13.499   7.061  1.00  0.00           H  
ATOM    188  N   ASP B 219      51.169  12.670   6.128  1.00  0.00           N  
ATOM    189  CA  ASP B 219      50.308  11.495   6.200  1.00  0.00           C  
ATOM    190  C   ASP B 219      48.880  11.851   5.800  1.00  0.00           C  
ATOM    191  O   ASP B 219      48.192  11.064   5.150  1.00  0.00           O  
ATOM    192  CB  ASP B 219      50.316  10.928   7.620  1.00  0.00           C  
ATOM    193  CG  ASP B 219      49.653   9.554   7.637  1.00  0.00           C  
ATOM    194  OD1 ASP B 219      50.194   8.650   7.022  1.00  0.00           O  
ATOM    195  OD2 ASP B 219      48.615   9.427   8.265  1.00  0.00           O1-
ATOM    196  H   ASP B 219      51.809  12.843   6.849  1.00  0.00           H  
ATOM    197  HA  ASP B 219      50.684  10.743   5.522  1.00  0.00           H  
ATOM    198  HB2 ASP B 219      51.336  10.838   7.964  1.00  0.00           H  
ATOM    199  HB3 ASP B 219      49.774  11.594   8.275  1.00  0.00           H  
ATOM    200  N   ILE B 220      48.439  13.041   6.195  1.00  0.00           N  
ATOM    201  CA  ILE B 220      47.090  13.491   5.871  1.00  0.00           C  
ATOM    202  C   ILE B 220      46.948  13.723   4.370  1.00  0.00           C  
ATOM    203  O   ILE B 220      45.943  13.346   3.767  1.00  0.00           O  
ATOM    204  CB  ILE B 220      46.779  14.787   6.621  1.00  0.00           C  
ATOM    205  CG1 ILE B 220      46.649  14.491   8.117  1.00  0.00           C  
ATOM    206  CG2 ILE B 220      45.464  15.374   6.103  1.00  0.00           C  
ATOM    207  CD1 ILE B 220      46.544  15.806   8.891  1.00  0.00           C  
ATOM    208  H   ILE B 220      49.031  13.626   6.713  1.00  0.00           H  
ATOM    209  HA  ILE B 220      46.385  12.734   6.177  1.00  0.00           H  
ATOM    210  HB  ILE B 220      47.577  15.497   6.460  1.00  0.00           H  
ATOM    211 HG12 ILE B 220      45.763  13.898   8.291  1.00  0.00           H  
ATOM    212 HG13 ILE B 220      47.519  13.947   8.453  1.00  0.00           H  
ATOM    213 HG21 ILE B 220      45.635  15.858   5.153  1.00  0.00           H  
ATOM    214 HG22 ILE B 220      45.088  16.096   6.813  1.00  0.00           H  
ATOM    215 HG23 ILE B 220      44.741  14.582   5.979  1.00  0.00           H  
ATOM    216 HD11 ILE B 220      47.535  16.190   9.085  1.00  0.00           H  
ATOM    217 HD12 ILE B 220      46.036  15.633   9.828  1.00  0.00           H  
ATOM    218 HD13 ILE B 220      45.988  16.524   8.307  1.00  0.00           H  
ATOM    219  N   ARG B 221      47.959  14.346   3.773  1.00  0.00           N  
ATOM    220  CA  ARG B 221      47.934  14.624   2.342  1.00  0.00           C  
ATOM    221  C   ARG B 221      47.798  13.331   1.545  1.00  0.00           C  
ATOM    222  O   ARG B 221      47.021  13.257   0.593  1.00  0.00           O  
ATOM    223  CB  ARG B 221      49.217  15.348   1.928  1.00  0.00           C  
ATOM    224  CG  ARG B 221      49.142  15.713   0.444  1.00  0.00           C  
ATOM    225  CD  ARG B 221      50.409  16.468   0.039  1.00  0.00           C  
ATOM    226  NE  ARG B 221      50.347  16.839  -1.370  1.00  0.00           N  
ATOM    227  CZ  ARG B 221      51.333  17.518  -1.946  1.00  0.00           C  
ATOM    228  NH1 ARG B 221      52.381  17.865  -1.249  1.00  0.00           N1+
ATOM    229  NH2 ARG B 221      51.255  17.838  -3.208  1.00  0.00           N  
ATOM    230  H   ARG B 221      48.735  14.623   4.305  1.00  0.00           H  
ATOM    231  HA  ARG B 221      47.090  15.261   2.124  1.00  0.00           H  
ATOM    232  HB2 ARG B 221      49.328  16.248   2.516  1.00  0.00           H  
ATOM    233  HB3 ARG B 221      50.065  14.701   2.095  1.00  0.00           H  
ATOM    234  HG2 ARG B 221      49.055  14.811  -0.144  1.00  0.00           H  
ATOM    235  HG3 ARG B 221      48.280  16.341   0.271  1.00  0.00           H  
ATOM    236  HD2 ARG B 221      50.500  17.361   0.638  1.00  0.00           H  
ATOM    237  HD3 ARG B 221      51.269  15.837   0.208  1.00  0.00           H  
ATOM    238  HE  ARG B 221      49.564  16.582  -1.901  1.00  0.00           H  
ATOM    239 HH11 ARG B 221      52.441  17.619  -0.281  1.00  0.00           H  
ATOM    240 HH12 ARG B 221      53.123  18.376  -1.682  1.00  0.00           H  
ATOM    241 HH21 ARG B 221      50.452  17.573  -3.743  1.00  0.00           H  
ATOM    242 HH22 ARG B 221      51.997  18.349  -3.642  1.00  0.00           H  
ATOM    243  N   LYS B 222      48.558  12.315   1.939  1.00  0.00           N  
ATOM    244  CA  LYS B 222      48.511  11.028   1.254  1.00  0.00           C  
ATOM    245  C   LYS B 222      47.106  10.439   1.314  1.00  0.00           C  
ATOM    246  O   LYS B 222      46.675   9.742   0.394  1.00  0.00           O  
ATOM    247  CB  LYS B 222      49.502  10.056   1.897  1.00  0.00           C  
ATOM    248  CG  LYS B 222      49.752   8.881   0.950  1.00  0.00           C  
ATOM    249  CD  LYS B 222      50.880   9.236  -0.020  1.00  0.00           C  
ATOM    250  CE  LYS B 222      51.204   8.023  -0.893  1.00  0.00           C  
ATOM    251  NZ  LYS B 222      52.314   8.365  -1.826  1.00  0.00           N1+
ATOM    252  H   LYS B 222      49.161  12.432   2.703  1.00  0.00           H  
ATOM    253  HA  LYS B 222      48.787  11.172   0.220  1.00  0.00           H  
ATOM    254  HB2 LYS B 222      50.434  10.568   2.091  1.00  0.00           H  
ATOM    255  HB3 LYS B 222      49.093   9.687   2.826  1.00  0.00           H  
ATOM    256  HG2 LYS B 222      50.031   8.009   1.525  1.00  0.00           H  
ATOM    257  HG3 LYS B 222      48.852   8.671   0.391  1.00  0.00           H  
ATOM    258  HD2 LYS B 222      50.569  10.059  -0.647  1.00  0.00           H  
ATOM    259  HD3 LYS B 222      51.759   9.520   0.539  1.00  0.00           H  
ATOM    260  HE2 LYS B 222      51.504   7.197  -0.264  1.00  0.00           H  
ATOM    261  HE3 LYS B 222      50.329   7.743  -1.461  1.00  0.00           H  
ATOM    262  HZ1 LYS B 222      53.185   7.887  -1.520  1.00  0.00           H  
ATOM    263  HZ2 LYS B 222      52.464   9.395  -1.824  1.00  0.00           H  
ATOM    264  HZ3 LYS B 222      52.069   8.051  -2.787  1.00  0.00           H  
ATOM    265  N   GLN B 223      46.396  10.722   2.401  1.00  0.00           N  
ATOM    266  CA  GLN B 223      45.040  10.212   2.570  1.00  0.00           C  
ATOM    267  C   GLN B 223      44.084  10.897   1.598  1.00  0.00           C  
ATOM    268  O   GLN B 223      43.227  10.250   0.996  1.00  0.00           O  
ATOM    269  CB  GLN B 223      44.568  10.448   4.006  1.00  0.00           C  
ATOM    270  CG  GLN B 223      45.331   9.522   4.954  1.00  0.00           C  
ATOM    271  CD  GLN B 223      44.933   9.811   6.397  1.00  0.00           C  
ATOM    272  NE2 GLN B 223      45.860   9.946   7.305  1.00  0.00           N  
ATOM    273  OE1 GLN B 223      43.746   9.916   6.706  1.00  0.00           O  
ATOM    274  H   GLN B 223      46.790  11.283   3.101  1.00  0.00           H  
ATOM    275  HA  GLN B 223      45.038   9.150   2.374  1.00  0.00           H  
ATOM    276  HB2 GLN B 223      44.753  11.477   4.280  1.00  0.00           H  
ATOM    277  HB3 GLN B 223      43.511  10.241   4.076  1.00  0.00           H  
ATOM    278  HG2 GLN B 223      45.096   8.494   4.716  1.00  0.00           H  
ATOM    279  HG3 GLN B 223      46.392   9.683   4.837  1.00  0.00           H  
ATOM    280 HE21 GLN B 223      46.805   9.863   7.058  1.00  0.00           H  
ATOM    281 HE22 GLN B 223      45.612  10.132   8.235  1.00  0.00           H  
ATOM    282  N   GLU B 224      44.238  12.209   1.451  1.00  0.00           N  
ATOM    283  CA  GLU B 224      43.386  12.970   0.544  1.00  0.00           C  
ATOM    284  C   GLU B 224      43.652  12.571  -0.904  1.00  0.00           C  
ATOM    285  O   GLU B 224      42.723  12.429  -1.699  1.00  0.00           O  
ATOM    286  CB  GLU B 224      43.644  14.468   0.719  1.00  0.00           C  
ATOM    287  CG  GLU B 224      42.680  15.259  -0.167  1.00  0.00           C  
ATOM    288  CD  GLU B 224      42.898  16.755   0.032  1.00  0.00           C  
ATOM    289  OE1 GLU B 224      43.558  17.115   0.993  1.00  0.00           O  
ATOM    290  OE2 GLU B 224      42.402  17.519  -0.779  1.00  0.00           O1-
ATOM    291  H   GLU B 224      44.935  12.672   1.960  1.00  0.00           H  
ATOM    292  HA  GLU B 224      42.352  12.765   0.780  1.00  0.00           H  
ATOM    293  HB2 GLU B 224      43.491  14.741   1.753  1.00  0.00           H  
ATOM    294  HB3 GLU B 224      44.661  14.694   0.433  1.00  0.00           H  
ATOM    295  HG2 GLU B 224      42.856  15.006  -1.203  1.00  0.00           H  
ATOM    296  HG3 GLU B 224      41.664  15.008   0.096  1.00  0.00           H  
ATOM    297  N   GLU B 225      44.925  12.392  -1.239  1.00  0.00           N  
ATOM    298  CA  GLU B 225      45.302  12.011  -2.595  1.00  0.00           C  
ATOM    299  C   GLU B 225      44.703  10.655  -2.957  1.00  0.00           C  
ATOM    300  O   GLU B 225      44.232  10.452  -4.076  1.00  0.00           O  
ATOM    301  CB  GLU B 225      46.825  11.946  -2.716  1.00  0.00           C  
ATOM    302  CG  GLU B 225      47.408  13.355  -2.589  1.00  0.00           C  
ATOM    303  CD  GLU B 225      46.931  14.222  -3.749  1.00  0.00           C  
ATOM    304  OE1 GLU B 225      46.541  13.662  -4.761  1.00  0.00           O  
ATOM    305  OE2 GLU B 225      46.963  15.434  -3.610  1.00  0.00           O1-
ATOM    306  H   GLU B 225      45.623  12.518  -0.563  1.00  0.00           H  
ATOM    307  HA  GLU B 225      44.929  12.753  -3.284  1.00  0.00           H  
ATOM    308  HB2 GLU B 225      47.222  11.319  -1.931  1.00  0.00           H  
ATOM    309  HB3 GLU B 225      47.093  11.533  -3.677  1.00  0.00           H  
ATOM    310  HG2 GLU B 225      47.084  13.794  -1.657  1.00  0.00           H  
ATOM    311  HG3 GLU B 225      48.486  13.299  -2.605  1.00  0.00           H  
ATOM    312  N   ARG B 226      44.725   9.731  -2.002  1.00  0.00           N  
ATOM    313  CA  ARG B 226      44.183   8.396  -2.232  1.00  0.00           C  
ATOM    314  C   ARG B 226      42.691   8.469  -2.538  1.00  0.00           C  
ATOM    315  O   ARG B 226      42.202   7.806  -3.453  1.00  0.00           O  
ATOM    316  CB  ARG B 226      44.411   7.521  -0.999  1.00  0.00           C  
ATOM    317  CG  ARG B 226      43.924   6.099  -1.284  1.00  0.00           C  
ATOM    318  CD  ARG B 226      44.187   5.214  -0.065  1.00  0.00           C  
ATOM    319  NE  ARG B 226      43.871   3.824  -0.372  1.00  0.00           N  
ATOM    320  CZ  ARG B 226      43.989   2.872   0.548  1.00  0.00           C  
ATOM    321  NH1 ARG B 226      44.393   3.175   1.752  1.00  0.00           N1+
ATOM    322  NH2 ARG B 226      43.700   1.635   0.249  1.00  0.00           N  
ATOM    323  H   ARG B 226      45.113   9.949  -1.129  1.00  0.00           H  
ATOM    324  HA  ARG B 226      44.693   7.951  -3.074  1.00  0.00           H  
ATOM    325  HB2 ARG B 226      45.465   7.500  -0.761  1.00  0.00           H  
ATOM    326  HB3 ARG B 226      43.861   7.926  -0.163  1.00  0.00           H  
ATOM    327  HG2 ARG B 226      42.864   6.117  -1.495  1.00  0.00           H  
ATOM    328  HG3 ARG B 226      44.454   5.701  -2.136  1.00  0.00           H  
ATOM    329  HD2 ARG B 226      45.227   5.289   0.214  1.00  0.00           H  
ATOM    330  HD3 ARG B 226      43.572   5.549   0.759  1.00  0.00           H  
ATOM    331  HE  ARG B 226      43.567   3.587  -1.273  1.00  0.00           H  
ATOM    332 HH11 ARG B 226      44.615   4.123   1.981  1.00  0.00           H  
ATOM    333 HH12 ARG B 226      44.481   2.459   2.444  1.00  0.00           H  
ATOM    334 HH21 ARG B 226      43.390   1.403  -0.673  1.00  0.00           H  
ATOM    335 HH22 ARG B 226      43.788   0.919   0.942  1.00  0.00           H  
ATOM    336  N   VAL B 227      41.973   9.279  -1.767  1.00  0.00           N  
ATOM    337  CA  VAL B 227      40.537   9.433  -1.967  1.00  0.00           C  
ATOM    338  C   VAL B 227      40.250  10.088  -3.315  1.00  0.00           C  
ATOM    339  O   VAL B 227      39.341   9.675  -4.035  1.00  0.00           O  
ATOM    340  CB  VAL B 227      39.942  10.287  -0.846  1.00  0.00           C  
ATOM    341  CG1 VAL B 227      38.472  10.580  -1.151  1.00  0.00           C  
ATOM    342  CG2 VAL B 227      40.046   9.530   0.480  1.00  0.00           C  
ATOM    343  H   VAL B 227      42.416   9.781  -1.052  1.00  0.00           H  
ATOM    344  HA  VAL B 227      40.073   8.458  -1.945  1.00  0.00           H  
ATOM    345  HB  VAL B 227      40.487  11.218  -0.775  1.00  0.00           H  
ATOM    346 HG11 VAL B 227      38.010   9.699  -1.573  1.00  0.00           H  
ATOM    347 HG12 VAL B 227      38.406  11.394  -1.857  1.00  0.00           H  
ATOM    348 HG13 VAL B 227      37.963  10.852  -0.238  1.00  0.00           H  
ATOM    349 HG21 VAL B 227      39.718   8.511   0.339  1.00  0.00           H  
ATOM    350 HG22 VAL B 227      39.422  10.010   1.218  1.00  0.00           H  
ATOM    351 HG23 VAL B 227      41.072   9.534   0.817  1.00  0.00           H  
ATOM    352  N   GLN B 228      41.030  11.110  -3.649  1.00  0.00           N  
ATOM    353  CA  GLN B 228      40.847  11.817  -4.911  1.00  0.00           C  
ATOM    354  C   GLN B 228      40.911  10.845  -6.085  1.00  0.00           C  
ATOM    355  O   GLN B 228      40.173  10.985  -7.060  1.00  0.00           O  
ATOM    356  CB  GLN B 228      41.929  12.887  -5.072  1.00  0.00           C  
ATOM    357  CG  GLN B 228      41.749  13.598  -6.414  1.00  0.00           C  
ATOM    358  CD  GLN B 228      42.738  14.753  -6.529  1.00  0.00           C  
ATOM    359  NE2 GLN B 228      43.003  15.260  -7.702  1.00  0.00           N  
ATOM    360  OE1 GLN B 228      43.285  15.206  -5.523  1.00  0.00           O  
ATOM    361  H   GLN B 228      41.741  11.393  -3.037  1.00  0.00           H  
ATOM    362  HA  GLN B 228      39.880  12.298  -4.906  1.00  0.00           H  
ATOM    363  HB2 GLN B 228      41.847  13.605  -4.269  1.00  0.00           H  
ATOM    364  HB3 GLN B 228      42.903  12.422  -5.041  1.00  0.00           H  
ATOM    365  HG2 GLN B 228      41.922  12.897  -7.217  1.00  0.00           H  
ATOM    366  HG3 GLN B 228      40.742  13.983  -6.484  1.00  0.00           H  
ATOM    367 HE21 GLN B 228      42.567  14.898  -8.502  1.00  0.00           H  
ATOM    368 HE22 GLN B 228      43.638  16.002  -7.784  1.00  0.00           H  
ATOM    369  N   GLN B 229      41.798   9.861  -5.984  1.00  0.00           N  
ATOM    370  CA  GLN B 229      41.956   8.876  -7.048  1.00  0.00           C  
ATOM    371  C   GLN B 229      40.671   8.075  -7.231  1.00  0.00           C  
ATOM    372  O   GLN B 229      40.250   7.806  -8.357  1.00  0.00           O  
ATOM    373  CB  GLN B 229      43.108   7.927  -6.714  1.00  0.00           C  
ATOM    374  CG  GLN B 229      44.436   8.681  -6.813  1.00  0.00           C  
ATOM    375  CD  GLN B 229      45.588   7.762  -6.422  1.00  0.00           C  
ATOM    376  NE2 GLN B 229      46.650   7.705  -7.178  1.00  0.00           N  
ATOM    377  OE1 GLN B 229      45.519   7.078  -5.401  1.00  0.00           O  
ATOM    378  H   GLN B 229      42.356   9.796  -5.181  1.00  0.00           H  
ATOM    379  HA  GLN B 229      42.183   9.389  -7.970  1.00  0.00           H  
ATOM    380  HB2 GLN B 229      42.983   7.547  -5.711  1.00  0.00           H  
ATOM    381  HB3 GLN B 229      43.111   7.104  -7.413  1.00  0.00           H  
ATOM    382  HG2 GLN B 229      44.578   9.023  -7.828  1.00  0.00           H  
ATOM    383  HG3 GLN B 229      44.415   9.531  -6.148  1.00  0.00           H  
ATOM    384 HE21 GLN B 229      46.703   8.250  -7.991  1.00  0.00           H  
ATOM    385 HE22 GLN B 229      47.395   7.116  -6.933  1.00  0.00           H  
ATOM    386  N   VAL B 230      40.051   7.695  -6.118  1.00  0.00           N  
ATOM    387  CA  VAL B 230      38.815   6.922  -6.169  1.00  0.00           C  
ATOM    388  C   VAL B 230      37.721   7.709  -6.882  1.00  0.00           C  
ATOM    389  O   VAL B 230      37.016   7.173  -7.738  1.00  0.00           O  
ATOM    390  CB  VAL B 230      38.357   6.577  -4.751  1.00  0.00           C  
ATOM    391  CG1 VAL B 230      36.962   5.952  -4.803  1.00  0.00           C  
ATOM    392  CG2 VAL B 230      39.338   5.582  -4.128  1.00  0.00           C  
ATOM    393  H   VAL B 230      40.432   7.939  -5.248  1.00  0.00           H  
ATOM    394  HA  VAL B 230      38.997   6.006  -6.709  1.00  0.00           H  
ATOM    395  HB  VAL B 230      38.326   7.477  -4.154  1.00  0.00           H  
ATOM    396 HG11 VAL B 230      36.227   6.724  -4.978  1.00  0.00           H  
ATOM    397 HG12 VAL B 230      36.752   5.461  -3.865  1.00  0.00           H  
ATOM    398 HG13 VAL B 230      36.921   5.229  -5.605  1.00  0.00           H  
ATOM    399 HG21 VAL B 230      38.961   5.258  -3.168  1.00  0.00           H  
ATOM    400 HG22 VAL B 230      40.298   6.057  -3.996  1.00  0.00           H  
ATOM    401 HG23 VAL B 230      39.445   4.727  -4.779  1.00  0.00           H  
ATOM    402  N   ARG B 231      37.584   8.982  -6.526  1.00  0.00           N  
ATOM    403  CA  ARG B 231      36.572   9.833  -7.141  1.00  0.00           C  
ATOM    404  C   ARG B 231      36.752   9.868  -8.655  1.00  0.00           C  
ATOM    405  O   ARG B 231      35.781   9.786  -9.407  1.00  0.00           O  
ATOM    406  CB  ARG B 231      36.671  11.252  -6.579  1.00  0.00           C  
ATOM    407  CG  ARG B 231      35.548  12.112  -7.164  1.00  0.00           C  
ATOM    408  CD  ARG B 231      35.669  13.541  -6.631  1.00  0.00           C  
ATOM    409  NE  ARG B 231      35.423  13.566  -5.194  1.00  0.00           N  
ATOM    410  CZ  ARG B 231      35.468  14.705  -4.509  1.00  0.00           C  
ATOM    411  NH1 ARG B 231      35.733  15.825  -5.123  1.00  0.00           N1+
ATOM    412  NH2 ARG B 231      35.247  14.702  -3.223  1.00  0.00           N  
ATOM    413  H   ARG B 231      38.174   9.355  -5.838  1.00  0.00           H  
ATOM    414  HA  ARG B 231      35.595   9.435  -6.913  1.00  0.00           H  
ATOM    415  HB2 ARG B 231      36.578  11.221  -5.503  1.00  0.00           H  
ATOM    416  HB3 ARG B 231      37.625  11.680  -6.847  1.00  0.00           H  
ATOM    417  HG2 ARG B 231      35.626  12.121  -8.242  1.00  0.00           H  
ATOM    418  HG3 ARG B 231      34.593  11.702  -6.875  1.00  0.00           H  
ATOM    419  HD2 ARG B 231      36.662  13.913  -6.829  1.00  0.00           H  
ATOM    420  HD3 ARG B 231      34.946  14.170  -7.131  1.00  0.00           H  
ATOM    421  HE  ARG B 231      35.223  12.730  -4.725  1.00  0.00           H  
ATOM    422 HH11 ARG B 231      35.903  15.828  -6.109  1.00  0.00           H  
ATOM    423 HH12 ARG B 231      35.767  16.682  -4.608  1.00  0.00           H  
ATOM    424 HH21 ARG B 231      35.044  13.843  -2.753  1.00  0.00           H  
ATOM    425 HH22 ARG B 231      35.281  15.558  -2.708  1.00  0.00           H  
ATOM    426  N   LYS B 232      38.000   9.992  -9.095  1.00  0.00           N  
ATOM    427  CA  LYS B 232      38.295  10.034 -10.523  1.00  0.00           C  
ATOM    428  C   LYS B 232      37.627   8.866 -11.242  1.00  0.00           C  
ATOM    429  O   LYS B 232      36.959   9.051 -12.259  1.00  0.00           O  
ATOM    430  CB  LYS B 232      39.807   9.975 -10.746  1.00  0.00           C  
ATOM    431  CG  LYS B 232      40.111  10.135 -12.237  1.00  0.00           C  
ATOM    432  CD  LYS B 232      41.625  10.143 -12.452  1.00  0.00           C  
ATOM    433  CE  LYS B 232      41.928  10.293 -13.944  1.00  0.00           C  
ATOM    434  NZ  LYS B 232      41.425  11.611 -14.423  1.00  0.00           N1+
ATOM    435  H   LYS B 232      38.734  10.055  -8.450  1.00  0.00           H  
ATOM    436  HA  LYS B 232      37.918  10.959 -10.932  1.00  0.00           H  
ATOM    437  HB2 LYS B 232      40.284  10.771 -10.193  1.00  0.00           H  
ATOM    438  HB3 LYS B 232      40.185   9.023 -10.404  1.00  0.00           H  
ATOM    439  HG2 LYS B 232      39.672   9.312 -12.783  1.00  0.00           H  
ATOM    440  HG3 LYS B 232      39.694  11.066 -12.591  1.00  0.00           H  
ATOM    441  HD2 LYS B 232      42.061  10.970 -11.910  1.00  0.00           H  
ATOM    442  HD3 LYS B 232      42.045   9.215 -12.093  1.00  0.00           H  
ATOM    443  HE2 LYS B 232      42.995  10.235 -14.102  1.00  0.00           H  
ATOM    444  HE3 LYS B 232      41.440   9.500 -14.492  1.00  0.00           H  
ATOM    445  HZ1 LYS B 232      40.386  11.604 -14.429  1.00  0.00           H  
ATOM    446  HZ2 LYS B 232      41.777  11.786 -15.387  1.00  0.00           H  
ATOM    447  HZ3 LYS B 232      41.761  12.362 -13.788  1.00  0.00           H  
ATOM    448  N   LYS B 233      37.811   7.664 -10.705  1.00  0.00           N  
ATOM    449  CA  LYS B 233      37.211   6.474 -11.298  1.00  0.00           C  
ATOM    450  C   LYS B 233      35.689   6.549 -11.225  1.00  0.00           C  
ATOM    451  O   LYS B 233      34.989   5.890 -11.993  1.00  0.00           O  
ATOM    452  CB  LYS B 233      37.698   5.223 -10.563  1.00  0.00           C  
ATOM    453  CG  LYS B 233      39.192   5.025 -10.827  1.00  0.00           C  
ATOM    454  CD  LYS B 233      39.680   3.778 -10.087  1.00  0.00           C  
ATOM    455  CE  LYS B 233      41.171   3.573 -10.362  1.00  0.00           C  
ATOM    456  NZ  LYS B 233      41.650   2.370  -9.624  1.00  0.00           N1+
ATOM    457  H   LYS B 233      38.358   7.576  -9.897  1.00  0.00           H  
ATOM    458  HA  LYS B 233      37.510   6.409 -12.333  1.00  0.00           H  
ATOM    459  HB2 LYS B 233      37.531   5.341  -9.502  1.00  0.00           H  
ATOM    460  HB3 LYS B 233      37.154   4.362 -10.920  1.00  0.00           H  
ATOM    461  HG2 LYS B 233      39.356   4.903 -11.888  1.00  0.00           H  
ATOM    462  HG3 LYS B 233      39.737   5.887 -10.475  1.00  0.00           H  
ATOM    463  HD2 LYS B 233      39.522   3.905  -9.026  1.00  0.00           H  
ATOM    464  HD3 LYS B 233      39.131   2.916 -10.433  1.00  0.00           H  
ATOM    465  HE2 LYS B 233      41.326   3.431 -11.421  1.00  0.00           H  
ATOM    466  HE3 LYS B 233      41.721   4.441 -10.030  1.00  0.00           H  
ATOM    467  HZ1 LYS B 233      42.489   1.982 -10.100  1.00  0.00           H  
ATOM    468  HZ2 LYS B 233      40.897   1.652  -9.606  1.00  0.00           H  
ATOM    469  HZ3 LYS B 233      41.900   2.636  -8.651  1.00  0.00           H  
ATOM    470  N   LEU B 234      35.186   7.358 -10.298  1.00  0.00           N  
ATOM    471  CA  LEU B 234      33.745   7.501 -10.126  1.00  0.00           C  
ATOM    472  C   LEU B 234      33.159   8.380 -11.225  1.00  0.00           C  
ATOM    473  O   LEU B 234      32.259   7.962 -11.954  1.00  0.00           O  
ATOM    474  CB  LEU B 234      33.441   8.118  -8.759  1.00  0.00           C  
ATOM    475  CG  LEU B 234      32.027   7.727  -8.326  1.00  0.00           C  
ATOM    476  CD1 LEU B 234      31.744   8.296  -6.934  1.00  0.00           C  
ATOM    477  CD2 LEU B 234      31.015   8.294  -9.323  1.00  0.00           C  
ATOM    478  H   LEU B 234      35.793   7.867  -9.721  1.00  0.00           H  
ATOM    479  HA  LEU B 234      33.287   6.524 -10.176  1.00  0.00           H  
ATOM    480  HB2 LEU B 234      34.154   7.754  -8.034  1.00  0.00           H  
ATOM    481  HB3 LEU B 234      33.511   9.193  -8.826  1.00  0.00           H  
ATOM    482  HG  LEU B 234      31.944   6.650  -8.298  1.00  0.00           H  
ATOM    483 HD11 LEU B 234      30.678   8.409  -6.802  1.00  0.00           H  
ATOM    484 HD12 LEU B 234      32.223   9.259  -6.835  1.00  0.00           H  
ATOM    485 HD13 LEU B 234      32.130   7.622  -6.184  1.00  0.00           H  
ATOM    486 HD21 LEU B 234      30.903   7.610 -10.151  1.00  0.00           H  
ATOM    487 HD22 LEU B 234      31.365   9.248  -9.689  1.00  0.00           H  
ATOM    488 HD23 LEU B 234      30.061   8.425  -8.833  1.00  0.00           H  
ATOM    489  N   GLU B 235      33.676   9.599 -11.340  1.00  0.00           N  
ATOM    490  CA  GLU B 235      33.189  10.532 -12.350  1.00  0.00           C  
ATOM    491  C   GLU B 235      33.533  10.033 -13.749  1.00  0.00           C  
ATOM    492  O   GLU B 235      32.738  10.165 -14.679  1.00  0.00           O  
ATOM    493  CB  GLU B 235      33.814  11.912 -12.130  1.00  0.00           C  
ATOM    494  CG  GLU B 235      33.271  12.518 -10.835  1.00  0.00           C  
ATOM    495  CD  GLU B 235      33.972  13.841 -10.545  1.00  0.00           C  
ATOM    496  OE1 GLU B 235      34.809  14.233 -11.343  1.00  0.00           O  
ATOM    497  OE2 GLU B 235      33.663  14.443  -9.531  1.00  0.00           O1-
ATOM    498  H   GLU B 235      34.397   9.875 -10.737  1.00  0.00           H  
ATOM    499  HA  GLU B 235      32.117  10.617 -12.261  1.00  0.00           H  
ATOM    500  HB2 GLU B 235      34.888  11.813 -12.061  1.00  0.00           H  
ATOM    501  HB3 GLU B 235      33.564  12.556 -12.960  1.00  0.00           H  
ATOM    502  HG2 GLU B 235      32.210  12.690 -10.937  1.00  0.00           H  
ATOM    503  HG3 GLU B 235      33.447  11.835 -10.018  1.00  0.00           H  
ATOM    504  N   GLU B 236      34.723   9.457 -13.890  1.00  0.00           N  
ATOM    505  CA  GLU B 236      35.165   8.945 -15.181  1.00  0.00           C  
ATOM    506  C   GLU B 236      34.297   7.769 -15.616  1.00  0.00           C  
ATOM    507  O   GLU B 236      33.736   7.771 -16.712  1.00  0.00           O  
ATOM    508  CB  GLU B 236      36.626   8.500 -15.094  1.00  0.00           C  
ATOM    509  CG  GLU B 236      37.526   9.728 -14.948  1.00  0.00           C  
ATOM    510  CD  GLU B 236      37.474  10.567 -16.220  1.00  0.00           C  
ATOM    511  OE1 GLU B 236      37.690  10.009 -17.284  1.00  0.00           O  
ATOM    512  OE2 GLU B 236      37.220  11.755 -16.113  1.00  0.00           O1-
ATOM    513  H   GLU B 236      35.313   9.376 -13.112  1.00  0.00           H  
ATOM    514  HA  GLU B 236      35.084   9.732 -15.916  1.00  0.00           H  
ATOM    515  HB2 GLU B 236      36.754   7.855 -14.237  1.00  0.00           H  
ATOM    516  HB3 GLU B 236      36.894   7.965 -15.992  1.00  0.00           H  
ATOM    517  HG2 GLU B 236      37.188  10.323 -14.112  1.00  0.00           H  
ATOM    518  HG3 GLU B 236      38.543   9.409 -14.772  1.00  0.00           H  
ATOM    519  N   ALA B 237      34.192   6.766 -14.751  1.00  0.00           N  
ATOM    520  CA  ALA B 237      33.391   5.586 -15.059  1.00  0.00           C  
ATOM    521  C   ALA B 237      31.924   5.967 -15.229  1.00  0.00           C  
ATOM    522  O   ALA B 237      31.178   5.300 -15.947  1.00  0.00           O  
ATOM    523  CB  ALA B 237      33.526   4.555 -13.938  1.00  0.00           C  
ATOM    524  H   ALA B 237      34.659   6.820 -13.891  1.00  0.00           H  
ATOM    525  HA  ALA B 237      33.749   5.150 -15.979  1.00  0.00           H  
ATOM    526  HB1 ALA B 237      33.043   3.636 -14.234  1.00  0.00           H  
ATOM    527  HB2 ALA B 237      33.059   4.935 -13.041  1.00  0.00           H  
ATOM    528  HB3 ALA B 237      34.572   4.366 -13.746  1.00  0.00           H  
ATOM    529  N   LEU B 238      31.517   7.043 -14.565  1.00  0.00           N  
ATOM    530  CA  LEU B 238      30.134   7.501 -14.644  1.00  0.00           C  
ATOM    531  C   LEU B 238      29.904   8.288 -15.930  1.00  0.00           C  
ATOM    532  O   LEU B 238      28.822   8.238 -16.514  1.00  0.00           O  
ATOM    533  CB  LEU B 238      29.806   8.383 -13.437  1.00  0.00           C  
ATOM    534  CG  LEU B 238      28.351   8.845 -13.523  1.00  0.00           C  
ATOM    535  CD1 LEU B 238      27.427   7.626 -13.524  1.00  0.00           C  
ATOM    536  CD2 LEU B 238      28.026   9.729 -12.317  1.00  0.00           C  
ATOM    537  H   LEU B 238      32.157   7.539 -14.012  1.00  0.00           H  
ATOM    538  HA  LEU B 238      29.480   6.642 -14.636  1.00  0.00           H  
ATOM    539  HB2 LEU B 238      29.952   7.817 -12.528  1.00  0.00           H  
ATOM    540  HB3 LEU B 238      30.456   9.245 -13.434  1.00  0.00           H  
ATOM    541  HG  LEU B 238      28.205   9.407 -14.435  1.00  0.00           H  
ATOM    542 HD11 LEU B 238      26.462   7.905 -13.127  1.00  0.00           H  
ATOM    543 HD12 LEU B 238      27.857   6.847 -12.911  1.00  0.00           H  
ATOM    544 HD13 LEU B 238      27.309   7.264 -14.535  1.00  0.00           H  
ATOM    545 HD21 LEU B 238      28.299   9.212 -11.409  1.00  0.00           H  
ATOM    546 HD22 LEU B 238      26.968   9.945 -12.304  1.00  0.00           H  
ATOM    547 HD23 LEU B 238      28.582  10.652 -12.388  1.00  0.00           H  
ATOM    548  N   MET B 239      30.930   9.013 -16.364  1.00  0.00           N  
ATOM    549  CA  MET B 239      30.824   9.820 -17.574  1.00  0.00           C  
ATOM    550  C   MET B 239      30.725   8.928 -18.806  1.00  0.00           C  
ATOM    551  O   MET B 239      30.466   9.405 -19.911  1.00  0.00           O  
ATOM    552  CB  MET B 239      32.044  10.735 -17.700  1.00  0.00           C  
ATOM    553  CG  MET B 239      31.856  11.677 -18.890  1.00  0.00           C  
ATOM    554  SD  MET B 239      33.169  12.922 -18.888  1.00  0.00           S  
ATOM    555  CE  MET B 239      34.407  11.949 -19.780  1.00  0.00           C  
ATOM    556  H   MET B 239      31.772   9.004 -15.863  1.00  0.00           H  
ATOM    557  HA  MET B 239      29.936  10.431 -17.511  1.00  0.00           H  
ATOM    558  HB2 MET B 239      32.154  11.314 -16.794  1.00  0.00           H  
ATOM    559  HB3 MET B 239      32.929  10.136 -17.854  1.00  0.00           H  
ATOM    560  HG2 MET B 239      31.899  11.110 -19.808  1.00  0.00           H  
ATOM    561  HG3 MET B 239      30.896  12.166 -18.814  1.00  0.00           H  
ATOM    562  HE1 MET B 239      35.370  12.433 -19.699  1.00  0.00           H  
ATOM    563  HE2 MET B 239      34.129  11.877 -20.819  1.00  0.00           H  
ATOM    564  HE3 MET B 239      34.459  10.957 -19.353  1.00  0.00           H  
ATOM    565  N   ALA B 240      30.935   7.630 -18.609  1.00  0.00           N  
ATOM    566  CA  ALA B 240      30.874   6.680 -19.714  1.00  0.00           C  
ATOM    567  C   ALA B 240      29.624   5.813 -19.606  1.00  0.00           C  
ATOM    568  O   ALA B 240      29.653   4.623 -19.919  1.00  0.00           O  
ATOM    569  CB  ALA B 240      32.117   5.788 -19.705  1.00  0.00           C  
ATOM    570  H   ALA B 240      31.133   7.306 -17.706  1.00  0.00           H  
ATOM    571  HA  ALA B 240      30.843   7.226 -20.644  1.00  0.00           H  
ATOM    572  HB1 ALA B 240      32.310   5.449 -18.698  1.00  0.00           H  
ATOM    573  HB2 ALA B 240      32.966   6.352 -20.064  1.00  0.00           H  
ATOM    574  HB3 ALA B 240      31.953   4.936 -20.348  1.00  0.00           H  
ATOM    575  N   ASP B 241      28.526   6.417 -19.161  1.00  0.00           N  
ATOM    576  CA  ASP B 241      27.270   5.691 -19.021  1.00  0.00           C  
ATOM    577  C   ASP B 241      26.838   5.102 -20.361  1.00  0.00           C  
ATOM    578  O   ASP B 241      26.264   4.015 -20.416  1.00  0.00           O  
ATOM    579  CB  ASP B 241      26.180   6.628 -18.498  1.00  0.00           C  
ATOM    580  CG  ASP B 241      24.869   5.865 -18.337  1.00  0.00           C  
ATOM    581  OD1 ASP B 241      24.844   4.929 -17.556  1.00  0.00           O  
ATOM    582  OD2 ASP B 241      23.910   6.229 -18.998  1.00  0.00           O1-
ATOM    583  H   ASP B 241      28.563   7.367 -18.924  1.00  0.00           H  
ATOM    584  HA  ASP B 241      27.407   4.887 -18.313  1.00  0.00           H  
ATOM    585  HB2 ASP B 241      26.481   7.029 -17.542  1.00  0.00           H  
ATOM    586  HB3 ASP B 241      26.038   7.438 -19.198  1.00  0.00           H  
ATOM    587  N   ILE B 242      27.119   5.828 -21.438  1.00  0.00           N  
ATOM    588  CA  ILE B 242      26.756   5.368 -22.773  1.00  0.00           C  
ATOM    589  C   ILE B 242      27.977   4.812 -23.499  1.00  0.00           C  
ATOM    590  O   ILE B 242      27.865   3.889 -24.305  1.00  0.00           O  
ATOM    591  CB  ILE B 242      26.162   6.523 -23.580  1.00  0.00           C  
ATOM    592  CG1 ILE B 242      27.209   7.630 -23.729  1.00  0.00           C  
ATOM    593  CG2 ILE B 242      24.936   7.078 -22.854  1.00  0.00           C  
ATOM    594  CD1 ILE B 242      26.657   8.738 -24.628  1.00  0.00           C  
ATOM    595  H   ILE B 242      27.578   6.688 -21.333  1.00  0.00           H  
ATOM    596  HA  ILE B 242      26.014   4.588 -22.685  1.00  0.00           H  
ATOM    597  HB  ILE B 242      25.871   6.167 -24.558  1.00  0.00           H  
ATOM    598 HG12 ILE B 242      27.442   8.038 -22.756  1.00  0.00           H  
ATOM    599 HG13 ILE B 242      28.104   7.222 -24.173  1.00  0.00           H  
ATOM    600 HG21 ILE B 242      24.450   7.814 -23.478  1.00  0.00           H  
ATOM    601 HG22 ILE B 242      25.244   7.538 -21.927  1.00  0.00           H  
ATOM    602 HG23 ILE B 242      24.247   6.273 -22.645  1.00  0.00           H  
ATOM    603 HD11 ILE B 242      25.986   9.364 -24.058  1.00  0.00           H  
ATOM    604 HD12 ILE B 242      26.122   8.297 -25.456  1.00  0.00           H  
ATOM    605 HD13 ILE B 242      27.473   9.336 -25.005  1.00  0.00           H  
ATOM    606  N   LEU B 243      29.142   5.381 -23.206  1.00  0.00           N  
ATOM    607  CA  LEU B 243      30.379   4.928 -23.830  1.00  0.00           C  
ATOM    608  C   LEU B 243      30.710   3.504 -23.394  1.00  0.00           C  
ATOM    609  O   LEU B 243      31.149   2.684 -24.200  1.00  0.00           O  
ATOM    610  CB  LEU B 243      31.530   5.861 -23.447  1.00  0.00           C  
ATOM    611  CG  LEU B 243      31.308   7.233 -24.084  1.00  0.00           C  
ATOM    612  CD1 LEU B 243      32.362   8.213 -23.566  1.00  0.00           C  
ATOM    613  CD2 LEU B 243      31.429   7.113 -25.605  1.00  0.00           C  
ATOM    614  H   LEU B 243      29.170   6.117 -22.560  1.00  0.00           H  
ATOM    615  HA  LEU B 243      30.259   4.947 -24.903  1.00  0.00           H  
ATOM    616  HB2 LEU B 243      31.566   5.964 -22.372  1.00  0.00           H  
ATOM    617  HB3 LEU B 243      32.462   5.448 -23.801  1.00  0.00           H  
ATOM    618  HG  LEU B 243      30.323   7.595 -23.827  1.00  0.00           H  
ATOM    619 HD11 LEU B 243      32.284   9.145 -24.108  1.00  0.00           H  
ATOM    620 HD12 LEU B 243      33.346   7.793 -23.712  1.00  0.00           H  
ATOM    621 HD13 LEU B 243      32.199   8.394 -22.514  1.00  0.00           H  
ATOM    622 HD21 LEU B 243      32.104   6.306 -25.850  1.00  0.00           H  
ATOM    623 HD22 LEU B 243      31.812   8.038 -26.010  1.00  0.00           H  
ATOM    624 HD23 LEU B 243      30.457   6.909 -26.028  1.00  0.00           H  
ATOM    625  N   SER B 244      30.496   3.218 -22.114  1.00  0.00           N  
ATOM    626  CA  SER B 244      30.772   1.889 -21.582  1.00  0.00           C  
ATOM    627  C   SER B 244      29.474   1.182 -21.206  1.00  0.00           C  
ATOM    628  O   SER B 244      28.687   1.774 -20.486  1.00  0.00           O  
ATOM    629  CB  SER B 244      31.672   1.997 -20.350  1.00  0.00           C  
ATOM    630  OG  SER B 244      31.670   0.755 -19.658  1.00  0.00           O  
ATOM    631  OXT SER B 244      29.287   0.058 -21.643  1.00  0.00           O1-
ATOM    632  H   SER B 244      30.146   3.913 -21.517  1.00  0.00           H  
ATOM    633  HA  SER B 244      31.282   1.308 -22.336  1.00  0.00           H  
ATOM    634  HB2 SER B 244      32.678   2.231 -20.656  1.00  0.00           H  
ATOM    635  HB3 SER B 244      31.302   2.782 -19.704  1.00  0.00           H  
ATOM    636  HG  SER B 244      31.796   0.936 -18.724  1.00  0.00           H  
END
